# Supplementary material for: Neurogenomic Profiling Reveals Distinct Gene Expression Profiles Between Brain Parts That Are Consistent in Ophthalmotilapia Cichlids
Source: Front Neurosci. 2018 Mar 9;12:136. doi: 10.3389/fnins.2018.00136 (PMC5855355; doi:10.3389/fnins.2018.00136)
Supplement: Table S1 — List of genes that are DE in both species with a |log2FC| > 2. Both the locus name (Locus) and gene ID (GeneID) from Oreochromis niloticus of each gene is provided, along with the gene ontology ID (GoID) and Biological Process. LogFC and adjusted p-values after the stage-wise statistical analyses for O. nasuta (Na) and O. ventralis (Ve) are provided. ‘Brainpart’ refers to the brainpart in which the DE of the gene was found. [file Table1.XLSX]

## Sheet: Blad1
Table S1: List of genes that are DE in both species with a |log2FC| > 2. Both the locus name (Locus) and gene ID (GeneID) from Oreochromis niloticus of each gene is provided, along with the gene ontology ID (GoID) and Biological Process. LogFC and adjusted p-values after the stage-wise statistical analyses for O. nasuta (Na) and O. ventralis (Ve) are provided. 'Brainpart' refers to the brainpart …
Locus	GeneID	GoID	Biological Process	LogFC_Na	AdjustedPvalue_Na	LogFC_Ve	AdjustedPvalue_Ve	Brainpart
acly	100690537	GO:0008152	metabolic process	3.62834	1.26837e-17	3.63405	1.71926e-16	BS
acly	100690537	GO:0006085	acetyl-CoA biosynthetic process	3.62834	1.26837e-17	3.63405	1.71926e-16	BS
acly	100690537	GO:0006101	citrate metabolic process	3.62834	1.26837e-17	3.63405	1.71926e-16	BS
acly	100690537	GO:0006629	lipid metabolic process	3.62834	1.26837e-17	3.63405	1.71926e-16	BS
acvr1	100706216	GO:0007178	transmembrane receptor protein serine/threonine kinase signaling pathway	2.53302	0.0023261	2.77889	3.17785e-05	CE
acvr1	100706216	GO:0016310	phosphorylation	2.53302	0.0023261	2.77889	3.17785e-05	CE
acvr1	100706216	GO:0006468	protein phosphorylation	2.53302	0.0023261	2.77889	3.17785e-05	CE
acvr1	100706216	GO:0023014	signal transduction by protein phosphorylation	2.53302	0.0023261	2.77889	3.17785e-05	CE
adcy2	100706736	GO:0006171	cAMP biosynthetic process	-3.21459	0.00496862	-4.33471	1.47042e-06	CE
adcy2	100706736	GO:0035556	intracellular signal transduction	-3.21459	0.00496862	-4.33471	1.47042e-06	CE
adcy2	100706736	GO:0009190	cyclic nucleotide biosynthetic process	-3.21459	0.00496862	-4.33471	1.47042e-06	CE
adcy2	100706736	GO:0006171	cAMP biosynthetic process	3.06407	1.60269e-08	2.97712	2.82796e-07	DI
adcy2	100706736	GO:0035556	intracellular signal transduction	3.06407	1.60269e-08	2.97712	2.82796e-07	DI
adcy2	100706736	GO:0009190	cyclic nucleotide biosynthetic process	3.06407	1.60269e-08	2.97712	2.82796e-07	DI
adgrl2	100691572	GO:0007166	cell surface receptor signaling pathway	-4.42442	3.87831e-06	-3.75448	3.06627e-05	CE
adgrl2	100691572	GO:0007186	G-protein coupled receptor signaling pathway	-4.42442	3.87831e-06	-3.75448	3.06627e-05	CE
adgrl2	100691572	GO:0007165	signal transduction	-4.42442	3.87831e-06	-3.75448	3.06627e-05	CE
adrb1	100710833	GO:0002027	regulation of heart rate	4.37958	6.28013e-15	4.4816	3.77621e-15	CE
adrb1	100710833	GO:0045823	positive regulation of heart contraction	4.37958	6.28013e-15	4.4816	3.77621e-15	CE
adrb1	100710833	GO:0071875	adrenergic receptor signaling pathway	4.37958	6.28013e-15	4.4816	3.77621e-15	CE
adrb1	100710833	GO:0007189	adenylate cyclase-activating G-protein coupled receptor signaling pathway	4.37958	6.28013e-15	4.4816	3.77621e-15	CE
adrb1	100710833	GO:0007165	signal transduction	4.37958	6.28013e-15	4.4816	3.77621e-15	CE
adrb1	100710833	GO:0007186	G-protein coupled receptor signaling pathway	4.37958	6.28013e-15	4.4816	3.77621e-15	CE
antxr2	100695560	GO:0000132	establishment of mitotic spindle orientation	2.86763	2.07357e-05	3.20108	7.95128e-08	TE
arhgap6	100692684	GO:0007015	actin filament organization	-3.18407	0.000786193	-2.54139	0.0308101	CE
arhgap6	100692684	GO:0043547	positive regulation of GTPase activity	-3.18407	0.000786193	-2.54139	0.0308101	CE
arhgap6	100692684	GO:0043087	regulation of GTPase activity	-3.18407	0.000786193	-2.54139	0.0308101	CE
arhgap6	100692684	GO:0007165	signal transduction	-3.18407	0.000786193	-2.54139	0.0308101	CE
arhgap9	100697172	GO:0043547	positive regulation of GTPase activity	2.73644	2.97004e-05	2.81476	5.6276e-06	CE
arhgap9	100697172	GO:0007165	signal transduction	2.73644	2.97004e-05	2.81476	5.6276e-06	CE
arx	100707271	GO:0007275	multicellular organism development	5.33219	2.53055e-08	6.47491	3.06137e-13	OB
arx	100707271	GO:0006355	regulation of transcription, DNA-templated	5.33219	2.53055e-08	6.47491	3.06137e-13	OB
asic1	100711418	GO:0006811	ion transport	-3.00757	1.47286e-06	-2.95544	5.40793e-07	CE
asic1	100711418	GO:0006810	transport	-3.00757	1.47286e-06	-2.95544	5.40793e-07	CE
asic1	100711418	GO:0006814	sodium ion transport	-3.00757	1.47286e-06	-2.95544	5.40793e-07	CE
asic1	100711418	GO:0035725	sodium ion transmembrane transport	-3.00757	1.47286e-06	-2.95544	5.40793e-07	CE
barhl2	100694139	GO:0006355	regulation of transcription, DNA-templated	4.49531	6.52953e-08	4.42823	4.78438e-08	OT
batf	100690329	GO:0030154	cell differentiation	4.07658	5.33673e-10	2.80394	0.00844859	OB
batf	100690329	GO:0006355	regulation of transcription, DNA-templated	4.07658	5.33673e-10	2.80394	0.00844859	OB
batf	100690329	GO:0006357	regulation of transcription from RNA polymerase II promoter	4.07658	5.33673e-10	2.80394	0.00844859	OB
batf	100690329	GO:0006357	regulation of transcription from RNA polymerase II promoter	4.0682	6.40396e-11	4.16387	1.6024e-10	TE
batf	100690329	GO:0030154	cell differentiation	4.0682	6.40396e-11	4.16387	1.6024e-10	TE
batf	100690329	GO:0006355	regulation of transcription, DNA-templated	4.0682	6.40396e-11	4.16387	1.6024e-10	TE
bcl6	100697595	GO:0060042	retina morphogenesis in camera-type eye	3.68448	2.00897e-06	3.29248	0.00065974	OT
bcl6	100697595	GO:1902254	negative regulation of intrinsic apoptotic signaling pathway by p53 class mediator	3.68448	2.00897e-06	3.29248	0.00065974	OT
bdnf	100691267	GO:0033555	multicellular organismal response to stress	-4.60434	0.000162588	-3.21293	0.006423	CE
bdnf	100691267	GO:0071542	dopaminergic neuron differentiation	-4.60434	0.000162588	-3.21293	0.006423	CE
bdnf	100691267	GO:0007420	brain development	-4.60434	0.000162588	-3.21293	0.006423	CE
bhlhe22	100702620	GO:0006355	regulation of transcription, DNA-templated	-3.77813	0.0020956	-3.59014	0.0120111	OT
bhlhe22	100702620	GO:0022008	neurogenesis	-3.77813	0.0020956	-3.59014	0.0120111	OT
bhlhe22	100702620	GO:0006357	regulation of transcription from RNA polymerase II promoter	-3.77813	0.0020956	-3.59014	0.0120111	OT
bhlhe22	100702620	GO:0006355	regulation of transcription, DNA-templated	3.26908	8.3527e-05	3.47445	1.19332e-05	TE
bhlhe22	100702620	GO:0022008	neurogenesis	3.26908	8.3527e-05	3.47445	1.19332e-05	TE
bhlhe22	100702620	GO:0006357	regulation of transcription from RNA polymerase II promoter	3.26908	8.3527e-05	3.47445	1.19332e-05	TE
bhlhe23	100695717	GO:0048468	cell development	4.01841	2.52632e-12	4.03877	2.25417e-12	TE
bhlhe23	100695717	GO:0006355	regulation of transcription, DNA-templated	4.01841	2.52632e-12	4.03877	2.25417e-12	TE
bmpr1b	100690021	GO:0007178	transmembrane receptor protein serine/threonine kinase signaling pathway	2.37432	0.0448181	2.33353	0.0448181	OB
bmpr1b	100690021	GO:0048263	determination of dorsal identity	2.37432	0.0448181	2.33353	0.0448181	OB
bmpr1b	100690021	GO:0030509	BMP signaling pathway	2.37432	0.0448181	2.33353	0.0448181	OB
bmpr1b	100690021	GO:0006468	protein phosphorylation	2.37432	0.0448181	2.33353	0.0448181	OB
bmpr1b	100690021	GO:0023014	signal transduction by protein phosphorylation	2.37432	0.0448181	2.33353	0.0448181	OB
bmpr1b	100690021	GO:0009953	dorsal/ventral pattern formation	2.37432	0.0448181	2.33353	0.0448181	OB
bmpr1b	100690021	GO:0016310	phosphorylation	2.37432	0.0448181	2.33353	0.0448181	OB
bmpr1b	100690021	GO:0009953	dorsal/ventral pattern formation	2.54934	0.00558225	2.63578	0.00119826	TE
bmpr1b	100690021	GO:0006468	protein phosphorylation	2.54934	0.00558225	2.63578	0.00119826	TE
bmpr1b	100690021	GO:0048263	determination of dorsal identity	2.54934	0.00558225	2.63578	0.00119826	TE
bmpr1b	100690021	GO:0023014	signal transduction by protein phosphorylation	2.54934	0.00558225	2.63578	0.00119826	TE
bmpr1b	100690021	GO:0030509	BMP signaling pathway	2.54934	0.00558225	2.63578	0.00119826	TE
bmpr1b	100690021	GO:0016310	phosphorylation	2.54934	0.00558225	2.63578	0.00119826	TE
bmpr1b	100690021	GO:0007178	transmembrane receptor protein serine/threonine kinase signaling pathway	2.54934	0.00558225	2.63578	0.00119826	TE
ca8	100692474	GO:0021549	cerebellum development	3.30316	3.58e-11	3.12661	1.72052e-09	CE
ca8	100692474	GO:0006730	one-carbon metabolic process	3.30316	3.58e-11	3.12661	1.72052e-09	CE
ca8	100692474	GO:0036269	swimming behavior	3.30316	3.58e-11	3.12661	1.72052e-09	CE
ca8	100692474	GO:0043009	chordate embryonic development	3.30316	3.58e-11	3.12661	1.72052e-09	CE
ca8	100692474	GO:0007626	locomotory behavior	3.30316	3.58e-11	3.12661	1.72052e-09	CE
cacna1g	100696053	GO:0006816	calcium ion transport	-3.23282	2.62711e-08	-2.73905	1.79721e-05	CE
cacna1g	100696053	GO:0034765	regulation of ion transmembrane transport	-3.23282	2.62711e-08	-2.73905	1.79721e-05	CE
cacna1g	100696053	GO:0055085	transmembrane transport	-3.23282	2.62711e-08	-2.73905	1.79721e-05	CE
cacna1g	100696053	GO:0070588	calcium ion transmembrane transport	-3.23282	2.62711e-08	-2.73905	1.79721e-05	CE
cacna1g	100696053	GO:0006811	ion transport	-3.23282	2.62711e-08	-2.73905	1.79721e-05	CE
cacna1g	100696053	GO:0070509	calcium ion import	-3.23282	2.62711e-08	-2.73905	1.79721e-05	CE
calcr	100691847	GO:0007166	cell surface receptor signaling pathway	-4.21433	1.62648e-05	-3.61067	1.79727e-05	CE
calcr	100691847	GO:0007165	signal transduction	-4.21433	1.62648e-05	-3.61067	1.79727e-05	CE
calcr	100691847	GO:0007186	G-protein coupled receptor signaling pathway	-4.21433	1.62648e-05	-3.61067	1.79727e-05	CE
cap2	100704681	GO:0007010	cytoskeleton organization	2.92953	0.000115283	2.69356	0.00106566	CE
cbfa2t2	100692566	GO:0006355	regulation of transcription, DNA-templated	2.76606	7.79807e-05	2.93993	4.87943e-06	CE
cbfa2t2	100692566	GO:0045892	negative regulation of transcription, DNA-templated	2.76606	7.79807e-05	2.93993	4.87943e-06	CE
cdh18	100705203	GO:0007156	homophilic cell adhesion via plasma membrane adhesion molecules	-3.95129	5.32666e-05	-3.56442	0.000120734	CE
cdh18	100705203	GO:0007155	cell adhesion	-3.95129	5.32666e-05	-3.56442	0.000120734	CE
cdh22	100693381	GO:0007155	cell adhesion	-3.33633	2.0898e-05	-3.82246	3.16337e-08	CE
cdh22	100693381	GO:0007156	homophilic cell adhesion via plasma membrane adhesion molecules	-3.33633	2.0898e-05	-3.82246	3.16337e-08	CE
cdkn3	100694859	GO:0007049	cell cycle	2.74759	0.0303824	2.98156	0.00520926	CE
cdkn3	100694859	GO:0006470	protein dephosphorylation	2.74759	0.0303824	2.98156	0.00520926	CE
cdkn3	100694859	GO:0016311	dephosphorylation	2.74759	0.0303824	2.98156	0.00520926	CE
cdkn3	100694859	GO:0035335	peptidyl-tyrosine dephosphorylation	2.74759	0.0303824	2.98156	0.00520926	CE
chn2	100707120	GO:0051056	regulation of small GTPase mediated signal transduction	2.384	0.0030331	2.30706	0.0077451	CE
chn2	100707120	GO:0043547	positive regulation of GTPase activity	2.384	0.0030331	2.30706	0.0077451	CE
chn2	100707120	GO:0035556	intracellular signal transduction	2.384	0.0030331	2.30706	0.0077451	CE
chn2	100707120	GO:0007165	signal transduction	2.384	0.0030331	2.30706	0.0077451	CE
chrm5	100534444	GO:0001696	gastric acid secretion	4.28968	1.51322e-07	4.9059	3.70755e-09	DI
chrm5	100534444	GO:0007165	signal transduction	4.28968	1.51322e-07	4.9059	3.70755e-09	DI
chrm5	100534444	GO:0007186	G-protein coupled receptor signaling pathway	4.28968	1.51322e-07	4.9059	3.70755e-09	DI
chrm5	100534444	GO:0007213	G-protein coupled acetylcholine receptor signaling pathway	4.28968	1.51322e-07	4.9059	3.70755e-09	DI
cnih2	100706298	GO:0006810	transport	-5.23635	7.43629e-20	-5.13377	1.59921e-22	CE
cnih2	100706298	GO:0006810	transport	2.54815	2.12096e-06	2.32442	0.00107608	TE
cnr1	100692983	GO:0007413	axonal fasciculation	-6.08222	4.16359e-17	-5.01957	2.92669e-16	CE
cnr1	100692983	GO:0038171	cannabinoid signaling pathway	-6.08222	4.16359e-17	-5.01957	2.92669e-16	CE
cnr1	100692983	GO:0007186	G-protein coupled receptor signaling pathway	-6.08222	4.16359e-17	-5.01957	2.92669e-16	CE
cnr1	100692983	GO:2000253	positive regulation of feeding behavior	-6.08222	4.16359e-17	-5.01957	2.92669e-16	CE
cnr1	100692983	GO:0001889	liver development	-6.08222	4.16359e-17	-5.01957	2.92669e-16	CE
cnr1	100692983	GO:0007165	signal transduction	-6.08222	4.16359e-17	-5.01957	2.92669e-16	CE
cnr1	100692983	GO:0008610	lipid biosynthetic process	-6.08222	4.16359e-17	-5.01957	2.92669e-16	CE
cnr1	100692983	GO:0007409	axonogenesis	-6.08222	4.16359e-17	-5.01957	2.92669e-16	CE
cnr1	100692983	GO:0006555	methionine metabolic process	-6.08222	4.16359e-17	-5.01957	2.92669e-16	CE
cnr1	100692983	GO:0007413	axonal fasciculation	2.74612	8.56353e-07	2.49317	6.8633e-05	TE
cnr1	100692983	GO:0007409	axonogenesis	2.74612	8.56353e-07	2.49317	6.8633e-05	TE
cnr1	100692983	GO:0007186	G-protein coupled receptor signaling pathway	2.74612	8.56353e-07	2.49317	6.8633e-05	TE
cnr1	100692983	GO:0038171	cannabinoid signaling pathway	2.74612	8.56353e-07	2.49317	6.8633e-05	TE
cnr1	100692983	GO:2000253	positive regulation of feeding behavior	2.74612	8.56353e-07	2.49317	6.8633e-05	TE
cnr1	100692983	GO:0007165	signal transduction	2.74612	8.56353e-07	2.49317	6.8633e-05	TE
cnr1	100692983	GO:0001889	liver development	2.74612	8.56353e-07	2.49317	6.8633e-05	TE
cnr1	100692983	GO:0008610	lipid biosynthetic process	2.74612	8.56353e-07	2.49317	6.8633e-05	TE
cnr1	100692983	GO:0006555	methionine metabolic process	2.74612	8.56353e-07	2.49317	6.8633e-05	TE
cntn5	100699136	GO:0007399	nervous system development	-3.38934	0.000266482	-4.08166	5.01687e-07	CE
cntn5	100699136	GO:0031175	neuron projection development	-3.38934	0.000266482	-4.08166	5.01687e-07	CE
comp	100705606	GO:0007155	cell adhesion	5.44523	1.81791e-11	5.40842	2.80683e-14	DI
corin	100703941	GO:0006508	proteolysis	-3.44212	0.0109387	-2.95794	0.0259633	CE
creb5	100690870	GO:0006355	regulation of transcription, DNA-templated	3.4916	7.72744e-09	3.55526	6.19772e-10	CE
cygb	100706286	GO:0006810	transport	-3.73731	2.48627e-07	-3.92947	3.87033e-09	CE
cygb	100706286	GO:0015671	oxygen transport	-3.73731	2.48627e-07	-3.92947	3.87033e-09	CE
cygb	100706286	GO:0055114	oxidation-reduction process	-3.73731	2.48627e-07	-3.92947	3.87033e-09	CE
ddc	100703971	GO:0019752	carboxylic acid metabolic process	3.91231	0.000280652	2.9996	0.0157323	BS
ddc	100703971	GO:0007420	brain development	3.91231	0.000280652	2.9996	0.0157323	BS
ddc	100703971	GO:0006520	cellular amino acid metabolic process	3.91231	0.000280652	2.9996	0.0157323	BS
dip2c	100692302	GO:0008152	metabolic process	2.67065	5.50389e-07	2.31936	0.00346479	CE
disp2	100692285	GO:0035195	gene silencing by miRNA	2.44377	0.00759382	2.64423	0.000491068	CE
dlx1	100701462	GO:0006355	regulation of transcription, DNA-templated	4.48251	1.34513e-07	4.52447	7.29941e-09	OB
dlx1	100701462	GO:0048703	embryonic viscerocranium morphogenesis	4.48251	1.34513e-07	4.52447	7.29941e-09	OB
dlx1	100701462	GO:0051216	cartilage development	4.48251	1.34513e-07	4.52447	7.29941e-09	OB
dlx5	100709015	GO:0006355	regulation of transcription, DNA-templated	5.58357	1.90788e-07	5.48293	1.03515e-09	OB
dlx6	100709288	GO:0033339	pectoral fin development	4.40262	0.000146311	4.50646	9.90362e-06	OB
dlx6	100709288	GO:0035141	medial fin morphogenesis	4.40262	0.000146311	4.50646	9.90362e-06	OB
dlx6	100709288	GO:0006355	regulation of transcription, DNA-templated	4.40262	0.000146311	4.50646	9.90362e-06	OB
draxin	100710150	GO:0007275	multicellular organism development	2.48695	0.000843499	2.60449	2.87903e-05	CE
draxin	100710150	GO:0021528	commissural neuron differentiation in spinal cord	2.48695	0.000843499	2.60449	2.87903e-05	CE
draxin	100710150	GO:0021516	dorsal spinal cord development	2.48695	0.000843499	2.60449	2.87903e-05	CE
draxin	100710150	GO:0016055	Wnt signaling pathway	2.48695	0.000843499	2.60449	2.87903e-05	CE
draxin	100710150	GO:0007411	axon guidance	2.48695	0.000843499	2.60449	2.87903e-05	CE
draxin	100710150	GO:0030900	forebrain development	2.48695	0.000843499	2.60449	2.87903e-05	CE
drd2	100534521	GO:0007186	G-protein coupled receptor signaling pathway	-4.30261	0.000733383	-7.17524	2.48229e-09	CE
drd2	100534521	GO:0007165	signal transduction	-4.30261	0.000733383	-7.17524	2.48229e-09	CE
drd2	100534521	GO:0007195	adenylate cyclase-inhibiting dopamine receptor signaling pathway	-4.30261	0.000733383	-7.17524	2.48229e-09	CE
dusp14	100697047	GO:0035335	peptidyl-tyrosine dephosphorylation	-2.9304	0.0164538	-3.3874	0.000297103	CE
dusp14	100697047	GO:0006470	protein dephosphorylation	-2.9304	0.0164538	-3.3874	0.000297103	CE
dusp14	100697047	GO:0016311	dephosphorylation	-2.9304	0.0164538	-3.3874	0.000297103	CE
dusp14	100697047	GO:0000188	inactivation of MAPK activity	-2.9304	0.0164538	-3.3874	0.000297103	CE
dusp4	100711918	GO:0001706	endoderm formation	-3.03839	0.00332041	-3.76857	2.29533e-06	CE
dusp4	100711918	GO:0035335	peptidyl-tyrosine dephosphorylation	-3.03839	0.00332041	-3.76857	2.29533e-06	CE
dusp4	100711918	GO:0000188	inactivation of MAPK activity	-3.03839	0.00332041	-3.76857	2.29533e-06	CE
dusp4	100711918	GO:0006470	protein dephosphorylation	-3.03839	0.00332041	-3.76857	2.29533e-06	CE
dusp4	100711918	GO:0001714	endodermal cell fate specification	-3.03839	0.00332041	-3.76857	2.29533e-06	CE
dusp4	100711918	GO:0016311	dephosphorylation	-3.03839	0.00332041	-3.76857	2.29533e-06	CE
dusp4	100711918	GO:0001706	endoderm formation	2.32991	0.0133774	2.40162	0.00515279	TE
dusp4	100711918	GO:0006470	protein dephosphorylation	2.32991	0.0133774	2.40162	0.00515279	TE
dusp4	100711918	GO:0001714	endodermal cell fate specification	2.32991	0.0133774	2.40162	0.00515279	TE
dusp4	100711918	GO:0000188	inactivation of MAPK activity	2.32991	0.0133774	2.40162	0.00515279	TE
dusp4	100711918	GO:0016311	dephosphorylation	2.32991	0.0133774	2.40162	0.00515279	TE
dusp4	100711918	GO:0035335	peptidyl-tyrosine dephosphorylation	2.32991	0.0133774	2.40162	0.00515279	TE
emx2	100703597	GO:0007420	brain development	3.96265	0.000168499	3.78005	0.000112268	OT
emx2	100703597	GO:0006355	regulation of transcription, DNA-templated	3.96265	0.000168499	3.78005	0.000112268	OT
en2	100706716	GO:0007275	multicellular organism development	2.66935	0.0126727	2.892	0.00919481	BS
en2	100706716	GO:0030917	midbrain-hindbrain boundary development	2.66935	0.0126727	2.892	0.00919481	BS
en2	100706716	GO:0021555	midbrain-hindbrain boundary morphogenesis	2.66935	0.0126727	2.892	0.00919481	BS
en2	100706716	GO:0060561	apoptotic process involved in morphogenesis	2.66935	0.0126727	2.892	0.00919481	BS
en2	100706716	GO:0006355	regulation of transcription, DNA-templated	2.66935	0.0126727	2.892	0.00919481	BS
en2	100706716	GO:0009952	anterior/posterior pattern specification	2.66935	0.0126727	2.892	0.00919481	BS
en2	100706716	GO:0001708	cell fate specification	2.66935	0.0126727	2.892	0.00919481	BS
en2	100706716	GO:0030901	midbrain development	2.66935	0.0126727	2.892	0.00919481	BS
en2	100706716	GO:0030917	midbrain-hindbrain boundary development	3.6351	2.57622e-06	4.27297	1.74116e-07	OT
en2	100706716	GO:0030901	midbrain development	3.6351	2.57622e-06	4.27297	1.74116e-07	OT
en2	100706716	GO:0001708	cell fate specification	3.6351	2.57622e-06	4.27297	1.74116e-07	OT
en2	100706716	GO:0060561	apoptotic process involved in morphogenesis	3.6351	2.57622e-06	4.27297	1.74116e-07	OT
en2	100706716	GO:0021555	midbrain-hindbrain boundary morphogenesis	3.6351	2.57622e-06	4.27297	1.74116e-07	OT
en2	100706716	GO:0009952	anterior/posterior pattern specification	3.6351	2.57622e-06	4.27297	1.74116e-07	OT
en2	100706716	GO:0006355	regulation of transcription, DNA-templated	3.6351	2.57622e-06	4.27297	1.74116e-07	OT
en2	100706716	GO:0007275	multicellular organism development	3.6351	2.57622e-06	4.27297	1.74116e-07	OT
epha5	100691987	GO:0018108	peptidyl-tyrosine phosphorylation	-4.35719	0.000222704	-5.6661	9.59667e-07	CE
epha5	100691987	GO:0007169	transmembrane receptor protein tyrosine kinase signaling pathway	-4.35719	0.000222704	-5.6661	9.59667e-07	CE
epha5	100691987	GO:0016310	phosphorylation	-4.35719	0.000222704	-5.6661	9.59667e-07	CE
epha5	100691987	GO:0006468	protein phosphorylation	-4.35719	0.000222704	-5.6661	9.59667e-07	CE
epha5	100691987	GO:0048013	ephrin receptor signaling pathway	-4.35719	0.000222704	-5.6661	9.59667e-07	CE
epha6	100691266	GO:0006468	protein phosphorylation	-5.06538	1.41532e-05	-4.95932	1.56801e-06	CE
epha6	100691266	GO:0018108	peptidyl-tyrosine phosphorylation	-5.06538	1.41532e-05	-4.95932	1.56801e-06	CE
epha6	100691266	GO:0048013	ephrin receptor signaling pathway	-5.06538	1.41532e-05	-4.95932	1.56801e-06	CE
epha6	100691266	GO:0007169	transmembrane receptor protein tyrosine kinase signaling pathway	-5.06538	1.41532e-05	-4.95932	1.56801e-06	CE
epha6	100691266	GO:0016310	phosphorylation	-5.06538	1.41532e-05	-4.95932	1.56801e-06	CE
esm1	100711320	GO:0001558	regulation of cell growth	4.28074	1.42004e-07	2.95302	0.012034	OT
etv1	100701111	GO:0048935	peripheral nervous system neuron development	2.60786	0.000967131	2.71648	0.000225824	CE
etv1	100701111	GO:0006355	regulation of transcription, DNA-templated	2.60786	0.000967131	2.71648	0.000225824	CE
etv1	100701111	GO:0006366	transcription from RNA polymerase II promoter	2.60786	0.000967131	2.71648	0.000225824	CE
etv1	100701111	GO:0006355	regulation of transcription, DNA-templated	-2.5504	0.0306277	-3.2213	0.000529719	DI
etv1	100701111	GO:0048935	peripheral nervous system neuron development	-2.5504	0.0306277	-3.2213	0.000529719	DI
etv1	100701111	GO:0006366	transcription from RNA polymerase II promoter	-2.5504	0.0306277	-3.2213	0.000529719	DI
fa2h	100712524	GO:0008610	lipid biosynthetic process	3.33152	8.47133e-10	2.36044	0.0292436	BS
fa2h	100712524	GO:0055114	oxidation-reduction process	3.33152	8.47133e-10	2.36044	0.0292436	BS
fa2h	100712524	GO:0006633	fatty acid biosynthetic process	3.33152	8.47133e-10	2.36044	0.0292436	BS
fa2h	100712524	GO:0006629	lipid metabolic process	3.33152	8.47133e-10	2.36044	0.0292436	BS
fa2h	100712524	GO:0006631	fatty acid metabolic process	3.33152	8.47133e-10	2.36044	0.0292436	BS
fat2	100697608	GO:0007156	homophilic cell adhesion via plasma membrane adhesion molecules	4.18538	5.59155e-07	3.27314	4.87255e-05	BS
fat2	100697608	GO:0007155	cell adhesion	4.18538	5.59155e-07	3.27314	4.87255e-05	BS
fat2	100697608	GO:0007155	cell adhesion	6.26381	4.96545e-17	4.98527	1.89725e-14	CE
fat2	100697608	GO:0007156	homophilic cell adhesion via plasma membrane adhesion molecules	6.26381	4.96545e-17	4.98527	1.89725e-14	CE
fat2	100697608	GO:0007155	cell adhesion	4.14624	6.63269e-07	2.73914	0.00632319	OT
fat2	100697608	GO:0007156	homophilic cell adhesion via plasma membrane adhesion molecules	4.14624	6.63269e-07	2.73914	0.00632319	OT
fat2	100697608	GO:0007155	cell adhesion	-5.85098	0.0032385	-5.02948	0.000226068	TE
fat2	100697608	GO:0007156	homophilic cell adhesion via plasma membrane adhesion molecules	-5.85098	0.0032385	-5.02948	0.000226068	TE
foxb1	100690526	GO:0021767	mammillary body development	4.53092	1.26244e-12	4.48958	2.35889e-10	OT
foxb1	100690526	GO:0006355	regulation of transcription, DNA-templated	4.53092	1.26244e-12	4.48958	2.35889e-10	OT
foxg1	100697083	GO:0006355	regulation of transcription, DNA-templated	6.27297	1.68876e-25	6.47116	1.03091e-26	OB
foxg1	100697083	GO:0006355	regulation of transcription, DNA-templated	5.06976	1.87182e-17	5.47576	3.47271e-19	TE
gata3	100706217	GO:0043049	otic placode formation	3.21713	7.96223e-05	2.3843	0.0227934	BS
gata3	100706217	GO:0008284	positive regulation of cell proliferation	3.21713	7.96223e-05	2.3843	0.0227934	BS
gata3	100706217	GO:0008543	fibroblast growth factor receptor signaling pathway	3.21713	7.96223e-05	2.3843	0.0227934	BS
gata3	100706217	GO:0042246	tissue regeneration	3.21713	7.96223e-05	2.3843	0.0227934	BS
gata3	100706217	GO:0061026	cardiac muscle tissue regeneration	3.21713	7.96223e-05	2.3843	0.0227934	BS
gata3	100706217	GO:0045582	positive regulation of T cell differentiation	3.21713	7.96223e-05	2.3843	0.0227934	BS
gata3	100706217	GO:0006355	regulation of transcription, DNA-templated	3.21713	7.96223e-05	2.3843	0.0227934	BS
gata3	100706217	GO:0050769	positive regulation of neurogenesis	3.21713	7.96223e-05	2.3843	0.0227934	BS
gata3	100706217	GO:0060788	ectodermal placode formation	3.21713	7.96223e-05	2.3843	0.0227934	BS
gata3	100706217	GO:0021514	ventral spinal cord interneuron differentiation	3.21713	7.96223e-05	2.3843	0.0227934	BS
gata3	100706217	GO:0031101	fin regeneration	3.21713	7.96223e-05	2.3843	0.0227934	BS
gata3	100706217	GO:0071696	ectodermal placode development	3.21713	7.96223e-05	2.3843	0.0227934	BS
gata3	100706217	GO:2001224	positive regulation of neuron migration	3.21713	7.96223e-05	2.3843	0.0227934	BS
gata3	100706217	GO:0048702	embryonic neurocranium morphogenesis	3.21713	7.96223e-05	2.3843	0.0227934	BS
gata3	100706217	GO:0060788	ectodermal placode formation	-6.02014	0.000410585	-3.5571	0.0106213	CE
gata3	100706217	GO:0042246	tissue regeneration	-6.02014	0.000410585	-3.5571	0.0106213	CE
gata3	100706217	GO:0021514	ventral spinal cord interneuron differentiation	-6.02014	0.000410585	-3.5571	0.0106213	CE
gata3	100706217	GO:0043049	otic placode formation	-6.02014	0.000410585	-3.5571	0.0106213	CE
gata3	100706217	GO:0006355	regulation of transcription, DNA-templated	-6.02014	0.000410585	-3.5571	0.0106213	CE
gata3	100706217	GO:0050769	positive regulation of neurogenesis	-6.02014	0.000410585	-3.5571	0.0106213	CE
gata3	100706217	GO:0061026	cardiac muscle tissue regeneration	-6.02014	0.000410585	-3.5571	0.0106213	CE
gata3	100706217	GO:0045582	positive regulation of T cell differentiation	-6.02014	0.000410585	-3.5571	0.0106213	CE
gata3	100706217	GO:2001224	positive regulation of neuron migration	-6.02014	0.000410585	-3.5571	0.0106213	CE
gata3	100706217	GO:0031101	fin regeneration	-6.02014	0.000410585	-3.5571	0.0106213	CE
gata3	100706217	GO:0008543	fibroblast growth factor receptor signaling pathway	-6.02014	0.000410585	-3.5571	0.0106213	CE
gata3	100706217	GO:0048702	embryonic neurocranium morphogenesis	-6.02014	0.000410585	-3.5571	0.0106213	CE
gata3	100706217	GO:0008284	positive regulation of cell proliferation	-6.02014	0.000410585	-3.5571	0.0106213	CE
gata3	100706217	GO:0071696	ectodermal placode development	-6.02014	0.000410585	-3.5571	0.0106213	CE
gata3	100706217	GO:0042246	tissue regeneration	5.8721	2.18826e-26	5.20557	1.18337e-23	OT
gata3	100706217	GO:0045582	positive regulation of T cell differentiation	5.8721	2.18826e-26	5.20557	1.18337e-23	OT
gata3	100706217	GO:0031101	fin regeneration	5.8721	2.18826e-26	5.20557	1.18337e-23	OT
gata3	100706217	GO:0008284	positive regulation of cell proliferation	5.8721	2.18826e-26	5.20557	1.18337e-23	OT
gata3	100706217	GO:0050769	positive regulation of neurogenesis	5.8721	2.18826e-26	5.20557	1.18337e-23	OT
gata3	100706217	GO:0021514	ventral spinal cord interneuron differentiation	5.8721	2.18826e-26	5.20557	1.18337e-23	OT
gata3	100706217	GO:0060788	ectodermal placode formation	5.8721	2.18826e-26	5.20557	1.18337e-23	OT
gata3	100706217	GO:0071696	ectodermal placode development	5.8721	2.18826e-26	5.20557	1.18337e-23	OT
gata3	100706217	GO:0043049	otic placode formation	5.8721	2.18826e-26	5.20557	1.18337e-23	OT
gata3	100706217	GO:0006355	regulation of transcription, DNA-templated	5.8721	2.18826e-26	5.20557	1.18337e-23	OT
gata3	100706217	GO:0048702	embryonic neurocranium morphogenesis	5.8721	2.18826e-26	5.20557	1.18337e-23	OT
gata3	100706217	GO:0008543	fibroblast growth factor receptor signaling pathway	5.8721	2.18826e-26	5.20557	1.18337e-23	OT
gata3	100706217	GO:2001224	positive regulation of neuron migration	5.8721	2.18826e-26	5.20557	1.18337e-23	OT
gata3	100706217	GO:0061026	cardiac muscle tissue regeneration	5.8721	2.18826e-26	5.20557	1.18337e-23	OT
gbx1	100696579	GO:0006355	regulation of transcription, DNA-templated	4.02109	0.000153335	4.5651	2.08239e-05	BS
gbx1	100696579	GO:0021555	midbrain-hindbrain boundary morphogenesis	4.02109	0.000153335	4.5651	2.08239e-05	BS
gbx1	100696579	GO:0021549	cerebellum development	4.02109	0.000153335	4.5651	2.08239e-05	BS
gbx1	100696579	GO:0060827	regulation of canonical Wnt signaling pathway involved in neural plate anterior/posterior pattern formation	4.02109	0.000153335	4.5651	2.08239e-05	BS
gem	100694788	GO:0007165	signal transduction	4.05875	0.00012696	3.0917	0.0123887	OB
gem	100694788	GO:0065009	regulation of molecular function	4.05875	0.00012696	3.0917	0.0123887	OB
gem	100694788	GO:0065009	regulation of molecular function	3.48799	0.00232756	3.27621	0.00377036	TE
gem	100694788	GO:0007165	signal transduction	3.48799	0.00232756	3.27621	0.00377036	TE
gjc2	100694019	GO:0007154	cell communication	2.85035	0.0344851	3.58055	0.00142752	BS
gjd2	100694228	GO:0007154	cell communication	3.02949	1.67283e-05	2.84726	0.000255421	OT
glra1	100697877	GO:0006810	transport	2.5043	2.50391e-06	2.46292	1.41274e-05	BS
glra1	100697877	GO:0007165	signal transduction	2.5043	2.50391e-06	2.46292	1.41274e-05	BS
glra1	100697877	GO:0060079	excitatory postsynaptic potential	2.5043	2.50391e-06	2.46292	1.41274e-05	BS
glra1	100697877	GO:0006811	ion transport	2.5043	2.50391e-06	2.46292	1.41274e-05	BS
glra1	100697877	GO:0006821	chloride transport	2.5043	2.50391e-06	2.46292	1.41274e-05	BS
glra1	100697877	GO:0034220	ion transmembrane transport	2.5043	2.50391e-06	2.46292	1.41274e-05	BS
glra1	100697877	GO:1902476	chloride transmembrane transport	2.5043	2.50391e-06	2.46292	1.41274e-05	BS
glra2	100693907	GO:0006811	ion transport	-5.02178	1.71283e-13	-5.00269	2.44785e-16	CE
glra2	100693907	GO:0007165	signal transduction	-5.02178	1.71283e-13	-5.00269	2.44785e-16	CE
glra2	100693907	GO:0006810	transport	-5.02178	1.71283e-13	-5.00269	2.44785e-16	CE
glra2	100693907	GO:0034220	ion transmembrane transport	-5.02178	1.71283e-13	-5.00269	2.44785e-16	CE
gria1	100705590	GO:0006810	transport	-2.53633	0.000689606	-2.5917	7.6326e-05	CE
gria1	100705590	GO:0048701	embryonic cranial skeleton morphogenesis	-2.53633	0.000689606	-2.5917	7.6326e-05	CE
gria1	100705590	GO:0007399	nervous system development	-2.53633	0.000689606	-2.5917	7.6326e-05	CE
gria1	100705590	GO:0048899	anterior lateral line development	-2.53633	0.000689606	-2.5917	7.6326e-05	CE
gria1	100705590	GO:0035235	ionotropic glutamate receptor signaling pathway	-2.53633	0.000689606	-2.5917	7.6326e-05	CE
gria1	100705590	GO:0014032	neural crest cell development	-2.53633	0.000689606	-2.5917	7.6326e-05	CE
gria1	100705590	GO:0006811	ion transport	-2.53633	0.000689606	-2.5917	7.6326e-05	CE
gria1	100705590	GO:0048915	posterior lateral line system development	-2.53633	0.000689606	-2.5917	7.6326e-05	CE
gria1	100705590	GO:0060079	excitatory postsynaptic potential	-2.53633	0.000689606	-2.5917	7.6326e-05	CE
grin2c	100705403	GO:0006811	ion transport	4.02228	2.04712e-17	4.6903	9.00871e-22	CE
grin2c	100705403	GO:0006810	transport	4.02228	2.04712e-17	4.6903	9.00871e-22	CE
grin2c	100705403	GO:0035235	ionotropic glutamate receptor signaling pathway	4.02228	2.04712e-17	4.6903	9.00871e-22	CE
grin2c	100705403	GO:0060079	excitatory postsynaptic potential	4.02228	2.04712e-17	4.6903	9.00871e-22	CE
grin2c	100705403	GO:0034220	ion transmembrane transport	4.02228	2.04712e-17	4.6903	9.00871e-22	CE
grin2c	100705403	GO:0006810	transport	-3.53589	0.00155057	-3.22139	0.0396846	OB
grin2c	100705403	GO:0034220	ion transmembrane transport	-3.53589	0.00155057	-3.22139	0.0396846	OB
grin2c	100705403	GO:0060079	excitatory postsynaptic potential	-3.53589	0.00155057	-3.22139	0.0396846	OB
grin2c	100705403	GO:0035235	ionotropic glutamate receptor signaling pathway	-3.53589	0.00155057	-3.22139	0.0396846	OB
grin2c	100705403	GO:0006811	ion transport	-3.53589	0.00155057	-3.22139	0.0396846	OB
grm2	100695110	GO:0007165	signal transduction	-2.70345	0.0146009	-3.17576	0.000146384	CE
grm2	100695110	GO:0007186	G-protein coupled receptor signaling pathway	-2.70345	0.0146009	-3.17576	0.000146384	CE
grm2	100695110	GO:0007165	signal transduction	2.83274	8.94131e-07	2.75413	2.16527e-06	OB
grm2	100695110	GO:0007186	G-protein coupled receptor signaling pathway	2.83274	8.94131e-07	2.75413	2.16527e-06	OB
grm2	100695110	GO:0007186	G-protein coupled receptor signaling pathway	3.14843	8.51367e-12	3.27085	4.14334e-13	TE
grm2	100695110	GO:0007165	signal transduction	3.14843	8.51367e-12	3.27085	4.14334e-13	TE
gsx1	100710933	GO:0006355	regulation of transcription, DNA-templated	7.01428	1.07815e-12	6.2567	4.52945e-12	DI
gucy1a2	100705742	GO:0009190	cyclic nucleotide biosynthetic process	-3.0971	3.90963e-05	-2.80017	0.000299887	CE
gucy1a2	100705742	GO:0035556	intracellular signal transduction	-3.0971	3.90963e-05	-2.80017	0.000299887	CE
gucy1a2	100705742	GO:0006182	cGMP biosynthetic process	-3.0971	3.90963e-05	-2.80017	0.000299887	CE
gucy1a3	100710791	GO:0035556	intracellular signal transduction	-3.05975	0.0347583	-3.7274	0.0019311	CE
gucy1a3	100710791	GO:0009190	cyclic nucleotide biosynthetic process	-3.05975	0.0347583	-3.7274	0.0019311	CE
gucy1a3	100710791	GO:0006182	cGMP biosynthetic process	-3.05975	0.0347583	-3.7274	0.0019311	CE
gucy1a3	100710791	GO:0090594	inflammatory response to wounding	-3.05975	0.0347583	-3.7274	0.0019311	CE
hapln4	100695897	GO:0007155	cell adhesion	3.49856	9.91072e-09	3.08645	1.51583e-06	BS
hhip	100710860	GO:0009968	negative regulation of signal transduction	3.35206	1.95066e-09	3.45603	2.40226e-09	CE
hhip	100710860	GO:0055114	oxidation-reduction process	3.35206	1.95066e-09	3.45603	2.40226e-09	CE
hhip	100710860	GO:0005975	carbohydrate metabolic process	3.35206	1.95066e-09	3.45603	2.40226e-09	CE
hhip	100710860	GO:0033333	fin development	3.35206	1.95066e-09	3.45603	2.40226e-09	CE
hhip	100710860	GO:0048635	negative regulation of muscle organ development	3.35206	1.95066e-09	3.45603	2.40226e-09	CE
hhip	100710860	GO:0045879	negative regulation of smoothened signaling pathway	3.35206	1.95066e-09	3.45603	2.40226e-09	CE
hoxa2	100534422	GO:0007275	multicellular organism development	6.13794	1.83149e-10	6.25913	3.29984e-10	BS
hoxa2	100534422	GO:0006355	regulation of transcription, DNA-templated	6.13794	1.83149e-10	6.25913	3.29984e-10	BS
hoxa3	100694782	GO:0006355	regulation of transcription, DNA-templated	6.99749	6.70619e-18	6.08844	2.19042e-14	BS
hoxa3	100694782	GO:0007275	multicellular organism development	6.99749	6.70619e-18	6.08844	2.19042e-14	BS
hoxb8	100697872	GO:0007275	multicellular organism development	7.58248	2.48913e-21	7.00776	8.76995e-19	BS
hoxb8	100697872	GO:0048920	posterior lateral line neuromast primordium migration	7.58248	2.48913e-21	7.00776	8.76995e-19	BS
hoxb8	100697872	GO:0008283	cell proliferation	7.58248	2.48913e-21	7.00776	8.76995e-19	BS
hoxb8	100697872	GO:0006355	regulation of transcription, DNA-templated	7.58248	2.48913e-21	7.00776	8.76995e-19	BS
hoxc4	100534471	GO:0007275	multicellular organism development	7.47236	2.89974e-25	7.14524	1.76169e-23	BS
hoxc4	100534471	GO:0006355	regulation of transcription, DNA-templated	7.47236	2.89974e-25	7.14524	1.76169e-23	BS
hoxd3	100534465	GO:0006355	regulation of transcription, DNA-templated	6.94296	3.20715e-11	6.18324	3.8858e-09	BS
hoxd3	100534465	GO:0007275	multicellular organism development	6.94296	3.20715e-11	6.18324	3.8858e-09	BS
htr1a	100705226	GO:0007165	signal transduction	-3.66923	0.0455493	-5.54418	9.93882e-05	CE
htr1a	100705226	GO:0007186	G-protein coupled receptor signaling pathway	-3.66923	0.0455493	-5.54418	9.93882e-05	CE
htr1a	100705226	GO:0050795	regulation of behavior	-3.66923	0.0455493	-5.54418	9.93882e-05	CE
htr1a	100705226	GO:0098664	G-protein coupled serotonin receptor signaling pathway	-3.66923	0.0455493	-5.54418	9.93882e-05	CE
htr1a	100705226	GO:0046883	regulation of hormone secretion	-3.66923	0.0455493	-5.54418	9.93882e-05	CE
htr1a	100705226	GO:0042310	vasoconstriction	-3.66923	0.0455493	-5.54418	9.93882e-05	CE
htr1a	100705226	GO:0008283	cell proliferation	-3.66923	0.0455493	-5.54418	9.93882e-05	CE
htr1a	100705226	GO:0007165	signal transduction	2.58184	0.0201323	2.61502	0.0129203	OT
htr1a	100705226	GO:0046883	regulation of hormone secretion	2.58184	0.0201323	2.61502	0.0129203	OT
htr1a	100705226	GO:0007186	G-protein coupled receptor signaling pathway	2.58184	0.0201323	2.61502	0.0129203	OT
htr1a	100705226	GO:0008283	cell proliferation	2.58184	0.0201323	2.61502	0.0129203	OT
htr1a	100705226	GO:0042310	vasoconstriction	2.58184	0.0201323	2.61502	0.0129203	OT
htr1a	100705226	GO:0098664	G-protein coupled serotonin receptor signaling pathway	2.58184	0.0201323	2.61502	0.0129203	OT
htr1a	100705226	GO:0050795	regulation of behavior	2.58184	0.0201323	2.61502	0.0129203	OT
htr1f	100689928	GO:0098664	G-protein coupled serotonin receptor signaling pathway	-6.96197	0.000778499	-4.99456	0.00146231	CE
htr1f	100689928	GO:0007186	G-protein coupled receptor signaling pathway	-6.96197	0.000778499	-4.99456	0.00146231	CE
htr1f	100689928	GO:0007165	signal transduction	-6.96197	0.000778499	-4.99456	0.00146231	CE
htr1f	100689928	GO:0007165	signal transduction	2.98184	0.0112552	2.63205	0.0302543	DI
htr1f	100689928	GO:0007186	G-protein coupled receptor signaling pathway	2.98184	0.0112552	2.63205	0.0302543	DI
htr1f	100689928	GO:0098664	G-protein coupled serotonin receptor signaling pathway	2.98184	0.0112552	2.63205	0.0302543	DI
htr2a	100699488	GO:0046883	regulation of hormone secretion	-3.93413	0.000683794	-3.41852	0.00148663	CE
htr2a	100699488	GO:0098664	G-protein coupled serotonin receptor signaling pathway	-3.93413	0.000683794	-3.41852	0.00148663	CE
htr2a	100699488	GO:0007165	signal transduction	-3.93413	0.000683794	-3.41852	0.00148663	CE
htr2a	100699488	GO:0050795	regulation of behavior	-3.93413	0.000683794	-3.41852	0.00148663	CE
htr2a	100699488	GO:0007186	G-protein coupled receptor signaling pathway	-3.93413	0.000683794	-3.41852	0.00148663	CE
htr2a	100699488	GO:0006939	smooth muscle contraction	-3.93413	0.000683794	-3.41852	0.00148663	CE
irx3	100701597	GO:0007369	gastrulation	3.34768	0.000821046	3.596	0.000418979	OT
irx3	100701597	GO:0006355	regulation of transcription, DNA-templated	3.34768	0.000821046	3.596	0.000418979	OT
irx3	100701597	GO:0031018	endocrine pancreas development	3.34768	0.000821046	3.596	0.000418979	OT
irx5	100701147	GO:0032330	regulation of chondrocyte differentiation	2.95476	0.000910564	3.09078	0.000800477	BS
irx5	100701147	GO:0006355	regulation of transcription, DNA-templated	2.95476	0.000910564	3.09078	0.000800477	BS
irx5	100701147	GO:0072498	embryonic skeletal joint development	2.95476	0.000910564	3.09078	0.000800477	BS
irx5	100701147	GO:0006355	regulation of transcription, DNA-templated	4.45163	1.04874e-11	4.54842	8.61809e-12	OT
irx5	100701147	GO:0032330	regulation of chondrocyte differentiation	4.45163	1.04874e-11	4.54842	8.61809e-12	OT
irx5	100701147	GO:0072498	embryonic skeletal joint development	4.45163	1.04874e-11	4.54842	8.61809e-12	OT
irx6	100700873	GO:0006355	regulation of transcription, DNA-templated	4.51851	4.03986e-06	4.21738	0.000112513	OT
kcnab1	100692248	GO:0006813	potassium ion transport	-5.47049	9.76602e-05	-3.80432	0.00129714	CE
kcnab1	100692248	GO:0034765	regulation of ion transmembrane transport	-5.47049	9.76602e-05	-3.80432	0.00129714	CE
kcnab1	100692248	GO:0055085	transmembrane transport	-5.47049	9.76602e-05	-3.80432	0.00129714	CE
kcnab1	100692248	GO:0071805	potassium ion transmembrane transport	-5.47049	9.76602e-05	-3.80432	0.00129714	CE
kcnab1	100692248	GO:0055085	transmembrane transport	2.71735	0.0178647	2.72992	0.00468483	OB
kcnab1	100692248	GO:0006813	potassium ion transport	2.71735	0.0178647	2.72992	0.00468483	OB
kcnab1	100692248	GO:0034765	regulation of ion transmembrane transport	2.71735	0.0178647	2.72992	0.00468483	OB
kcnab1	100692248	GO:0071805	potassium ion transmembrane transport	2.71735	0.0178647	2.72992	0.00468483	OB
kcng1	100701792	GO:0071805	potassium ion transmembrane transport	-6.48887	0.00077464	-4.79312	0.000483925	CE
kcng1	100701792	GO:0006810	transport	-6.48887	0.00077464	-4.79312	0.000483925	CE
kcng1	100701792	GO:0051260	protein homooligomerization	-6.48887	0.00077464	-4.79312	0.000483925	CE
kcng1	100701792	GO:0034765	regulation of ion transmembrane transport	-6.48887	0.00077464	-4.79312	0.000483925	CE
kcng1	100701792	GO:0055085	transmembrane transport	-6.48887	0.00077464	-4.79312	0.000483925	CE
kcng1	100701792	GO:0006811	ion transport	-6.48887	0.00077464	-4.79312	0.000483925	CE
kcng1	100701792	GO:0006813	potassium ion transport	-6.48887	0.00077464	-4.79312	0.000483925	CE
kcnh1	100702324	GO:0055085	transmembrane transport	2.93684	3.49672e-05	2.36276	0.0414893	DI
kcnh1	100702324	GO:0006810	transport	2.93684	3.49672e-05	2.36276	0.0414893	DI
kcnh1	100702324	GO:0006813	potassium ion transport	2.93684	3.49672e-05	2.36276	0.0414893	DI
kcnh1	100702324	GO:0000160	phosphorelay signal transduction system	2.93684	3.49672e-05	2.36276	0.0414893	DI
kcnh1	100702324	GO:0023014	signal transduction by protein phosphorylation	2.93684	3.49672e-05	2.36276	0.0414893	DI
kcnh1	100702324	GO:0034765	regulation of ion transmembrane transport	2.93684	3.49672e-05	2.36276	0.0414893	DI
kcnh1	100702324	GO:0071805	potassium ion transmembrane transport	2.93684	3.49672e-05	2.36276	0.0414893	DI
kcnh1	100702324	GO:0006811	ion transport	2.93684	3.49672e-05	2.36276	0.0414893	DI
kcnip2	100709045	GO:0006813	potassium ion transport	-3.66593	1.91365e-06	-4.42871	3.15151e-11	CE
kcnip2	100709045	GO:0065009	regulation of molecular function	-3.66593	1.91365e-06	-4.42871	3.15151e-11	CE
kcnk2	100708445	GO:0006811	ion transport	-4.79927	0.00121984	-4.04599	0.00372717	CE
kcnk2	100708445	GO:0006810	transport	-4.79927	0.00121984	-4.04599	0.00372717	CE
kcnk2	100708445	GO:0071805	potassium ion transmembrane transport	-4.79927	0.00121984	-4.04599	0.00372717	CE
kcnmb4	100691688	GO:0006813	potassium ion transport	-6.50909	1.17361e-05	-3.17492	0.00742447	CE
kcnmb4	100691688	GO:0071805	potassium ion transmembrane transport	-6.50909	1.17361e-05	-3.17492	0.00742447	CE
kcns2	100700759	GO:0006810	transport	-3.73575	0.0166244	-3.76879	0.004815	CE
kcns2	100700759	GO:0051260	protein homooligomerization	-3.73575	0.0166244	-3.76879	0.004815	CE
kcns2	100700759	GO:0006813	potassium ion transport	-3.73575	0.0166244	-3.76879	0.004815	CE
kcns2	100700759	GO:0055085	transmembrane transport	-3.73575	0.0166244	-3.76879	0.004815	CE
kcns2	100700759	GO:0006811	ion transport	-3.73575	0.0166244	-3.76879	0.004815	CE
kcns2	100700759	GO:0034765	regulation of ion transmembrane transport	-3.73575	0.0166244	-3.76879	0.004815	CE
kcns2	100700759	GO:0071805	potassium ion transmembrane transport	-3.73575	0.0166244	-3.76879	0.004815	CE
kctd12	100699143	GO:0021986	habenula development	-3.70785	0.021671	-4.33107	0.00210323	CE
kctd12	100699143	GO:0048814	regulation of dendrite morphogenesis	-3.70785	0.021671	-4.33107	0.00210323	CE
kctd12	100699143	GO:0051260	protein homooligomerization	-3.70785	0.021671	-4.33107	0.00210323	CE
kctd16	100691725	GO:0051260	protein homooligomerization	-4.92063	2.59071e-06	-4.72671	8.51873e-07	CE
kctd4	100700278	GO:0051260	protein homooligomerization	2.76203	0.0159874	2.69667	0.0184042	DI
klf4	100695164	GO:0008285	negative regulation of cell proliferation	2.99011	0.000144448	3.74267	1.44214e-08	CE
lef1	100704365	GO:0033336	caudal fin development	3.28709	1.10189e-14	3.29737	7.01025e-15	OT
lef1	100704365	GO:0021979	hypothalamus cell differentiation	3.28709	1.10189e-14	3.29737	7.01025e-15	OT
lef1	100704365	GO:0048919	posterior lateral line neuromast development	3.28709	1.10189e-14	3.29737	7.01025e-15	OT
lef1	100704365	GO:0022008	neurogenesis	3.28709	1.10189e-14	3.29737	7.01025e-15	OT
lef1	100704365	GO:0048916	posterior lateral line development	3.28709	1.10189e-14	3.29737	7.01025e-15	OT
lef1	100704365	GO:0060784	regulation of cell proliferation involved in tissue homeostasis	3.28709	1.10189e-14	3.29737	7.01025e-15	OT
lef1	100704365	GO:0016055	Wnt signaling pathway	3.28709	1.10189e-14	3.29737	7.01025e-15	OT
lef1	100704365	GO:0048747	muscle fiber development	3.28709	1.10189e-14	3.29737	7.01025e-15	OT
lef1	100704365	GO:0060070	canonical Wnt signaling pathway	3.28709	1.10189e-14	3.29737	7.01025e-15	OT
lef1	100704365	GO:0021854	hypothalamus development	3.28709	1.10189e-14	3.29737	7.01025e-15	OT
lef1	100704365	GO:0021879	forebrain neuron differentiation	3.28709	1.10189e-14	3.29737	7.01025e-15	OT
lef1	100704365	GO:0033339	pectoral fin development	3.28709	1.10189e-14	3.29737	7.01025e-15	OT
lef1	100704365	GO:0006357	regulation of transcription from RNA polymerase II promoter	3.28709	1.10189e-14	3.29737	7.01025e-15	OT
lef1	100704365	GO:0033333	fin development	3.28709	1.10189e-14	3.29737	7.01025e-15	OT
lef1	100704365	GO:0033334	fin morphogenesis	3.28709	1.10189e-14	3.29737	7.01025e-15	OT
lef1	100704365	GO:1900052	regulation of retinoic acid biosynthetic process	3.28709	1.10189e-14	3.29737	7.01025e-15	OT
lef1	100704365	GO:0031101	fin regeneration	3.28709	1.10189e-14	3.29737	7.01025e-15	OT
lef1	100704365	GO:0050769	positive regulation of neurogenesis	3.28709	1.10189e-14	3.29737	7.01025e-15	OT
lef1	100704365	GO:0010628	positive regulation of gene expression	3.28709	1.10189e-14	3.29737	7.01025e-15	OT
lef1	100704365	GO:0001756	somitogenesis	3.28709	1.10189e-14	3.29737	7.01025e-15	OT
lef1	100704365	GO:0048922	posterior lateral line neuromast deposition	3.28709	1.10189e-14	3.29737	7.01025e-15	OT
lef1	100704365	GO:0001755	neural crest cell migration	3.28709	1.10189e-14	3.29737	7.01025e-15	OT
lhx1	100693991	GO:0006355	regulation of transcription, DNA-templated	-4.39333	0.000335979	-5.45371	5.43054e-06	TE
lhx2	100712145	GO:0006355	regulation of transcription, DNA-templated	-5.7471	0.0106139	-5.67784	0.00219359	CE
lhx5	100693643	GO:0001654	eye development	-3.97997	0.0269101	-5.77913	8.64132e-06	CE
lhx5	100693643	GO:0006355	regulation of transcription, DNA-templated	-3.97997	0.0269101	-5.77913	8.64132e-06	CE
lhx5	100693643	GO:0030900	forebrain development	-3.97997	0.0269101	-5.77913	8.64132e-06	CE
lhx8	100710211	GO:0006355	regulation of transcription, DNA-templated	5.30794	0.00718236	5.43232	0.00194426	OB
lhx9	100695166	GO:0006355	regulation of transcription, DNA-templated	2.50479	0.00104655	2.70122	4.14483e-05	OT
lhx9	100695166	GO:0021794	thalamus development	2.50479	0.00104655	2.70122	4.14483e-05	OT
lhx9	100695166	GO:0048665	neuron fate specification	2.50479	0.00104655	2.70122	4.14483e-05	OT
LOC100534440	100534440	GO:0007186	G-protein coupled receptor signaling pathway	-3.98414	0.00677755	-3.22841	0.0230124	CE
LOC100534440	100534440	GO:0007165	signal transduction	-3.98414	0.00677755	-3.22841	0.0230124	CE
LOC100534440	100534440	GO:0007213	G-protein coupled acetylcholine receptor signaling pathway	-3.98414	0.00677755	-3.22841	0.0230124	CE
LOC100534441	100534441	GO:0008016	regulation of heart contraction	-4.90671	7.15103e-11	-5.39068	4.6265e-13	CE
LOC100534441	100534441	GO:0007213	G-protein coupled acetylcholine receptor signaling pathway	-4.90671	7.15103e-11	-5.39068	4.6265e-13	CE
LOC100534441	100534441	GO:0007165	signal transduction	-4.90671	7.15103e-11	-5.39068	4.6265e-13	CE
LOC100534441	100534441	GO:0010459	negative regulation of heart rate	-4.90671	7.15103e-11	-5.39068	4.6265e-13	CE
LOC100534441	100534441	GO:0007186	G-protein coupled receptor signaling pathway	-4.90671	7.15103e-11	-5.39068	4.6265e-13	CE
LOC100534461	100534461	GO:0006355	regulation of transcription, DNA-templated	6.5168	1.53395e-27	5.88356	2.15224e-23	BS
LOC100534461	100534461	GO:0007275	multicellular organism development	6.5168	1.53395e-27	5.88356	2.15224e-23	BS
LOC100534512	100534512	GO:0007165	signal transduction	2.62919	0.0022195	2.53164	0.00578205	CE
LOC100534512	100534512	GO:0034220	ion transmembrane transport	2.62919	0.0022195	2.53164	0.00578205	CE
LOC100534512	100534512	GO:0006810	transport	2.62919	0.0022195	2.53164	0.00578205	CE
LOC100534512	100534512	GO:0006811	ion transport	2.62919	0.0022195	2.53164	0.00578205	CE
LOC100534513	100534513	GO:0006810	transport	3.21329	2.68447e-08	3.36045	1.00235e-08	OT
LOC100534513	100534513	GO:0006811	ion transport	3.21329	2.68447e-08	3.36045	1.00235e-08	OT
LOC100534513	100534513	GO:0034220	ion transmembrane transport	3.21329	2.68447e-08	3.36045	1.00235e-08	OT
LOC100534577	100534577	GO:0035235	ionotropic glutamate receptor signaling pathway	-4.17925	2.31736e-12	-4.11353	2.93468e-13	CE
LOC100534577	100534577	GO:0034220	ion transmembrane transport	-4.17925	2.31736e-12	-4.11353	2.93468e-13	CE
LOC100534577	100534577	GO:0006811	ion transport	-4.17925	2.31736e-12	-4.11353	2.93468e-13	CE
LOC100534577	100534577	GO:0006810	transport	-4.17925	2.31736e-12	-4.11353	2.93468e-13	CE
LOC100534577	100534577	GO:0060079	excitatory postsynaptic potential	-4.17925	2.31736e-12	-4.11353	2.93468e-13	CE
LOC100689728	100689728	GO:0006811	ion transport	-3.36116	0.000898034	-3.52624	4.77779e-06	CE
LOC100689728	100689728	GO:0006810	transport	-3.36116	0.000898034	-3.52624	4.77779e-06	CE
LOC100689728	100689728	GO:0007214	gamma-aminobutyric acid signaling pathway	-3.36116	0.000898034	-3.52624	4.77779e-06	CE
LOC100689728	100689728	GO:0034220	ion transmembrane transport	-3.36116	0.000898034	-3.52624	4.77779e-06	CE
LOC100689728	100689728	GO:0006821	chloride transport	-3.36116	0.000898034	-3.52624	4.77779e-06	CE
LOC100690089	100690089	GO:0030917	midbrain-hindbrain boundary development	3.53306	0.00187022	5.42109	2.16819e-08	OB
LOC100690089	100690089	GO:0030901	midbrain development	3.53306	0.00187022	5.42109	2.16819e-08	OB
LOC100690089	100690089	GO:0021509	roof plate formation	3.53306	0.00187022	5.42109	2.16819e-08	OB
LOC100690089	100690089	GO:0033278	cell proliferation in midbrain	3.53306	0.00187022	5.42109	2.16819e-08	OB
LOC100690089	100690089	GO:0008543	fibroblast growth factor receptor signaling pathway	3.53306	0.00187022	5.42109	2.16819e-08	OB
LOC100690095	100690095	GO:0034765	regulation of ion transmembrane transport	-3.74693	0.0185634	-3.95129	0.00227674	CE
LOC100690095	100690095	GO:0006813	potassium ion transport	-3.74693	0.0185634	-3.95129	0.00227674	CE
LOC100690095	100690095	GO:0006811	ion transport	-3.74693	0.0185634	-3.95129	0.00227674	CE
LOC100690095	100690095	GO:0006810	transport	-3.74693	0.0185634	-3.95129	0.00227674	CE
LOC100690095	100690095	GO:0098655	cation transmembrane transport	-3.74693	0.0185634	-3.95129	0.00227674	CE
LOC100690095	100690095	GO:0071805	potassium ion transmembrane transport	-3.74693	0.0185634	-3.95129	0.00227674	CE
LOC100690104	100690104	GO:0043547	positive regulation of GTPase activity	-2.73102	0.0482805	-3.04628	0.00389975	CE
LOC100690104	100690104	GO:0007264	small GTPase mediated signal transduction	-2.73102	0.0482805	-3.04628	0.00389975	CE
LOC100690133	100690133	GO:0035235	ionotropic glutamate receptor signaling pathway	-2.53947	0.00824463	-2.34243	0.0366255	CE
LOC100690133	100690133	GO:0006810	transport	-2.53947	0.00824463	-2.34243	0.0366255	CE
LOC100690133	100690133	GO:0060079	excitatory postsynaptic potential	-2.53947	0.00824463	-2.34243	0.0366255	CE
LOC100690133	100690133	GO:0006811	ion transport	-2.53947	0.00824463	-2.34243	0.0366255	CE
LOC100690133	100690133	GO:0034220	ion transmembrane transport	-2.53947	0.00824463	-2.34243	0.0366255	CE
LOC100690211	100690211	GO:0007626	locomotory behavior	4.23182	4.21096e-05	4.97448	5.1338e-07	BS
LOC100690291	100690291	GO:0007165	signal transduction	3.20276	2.11385e-07	3.07476	6.72852e-07	TE
LOC100690291	100690291	GO:0007186	G-protein coupled receptor signaling pathway	3.20276	2.11385e-07	3.07476	6.72852e-07	TE
LOC100690458	100690458	GO:0016049	cell growth	3.1877	0.00175001	3.35573	0.000287337	TE
LOC100690639	100690639	GO:0061588	calcium activated phospholipid scrambling	-4.32445	0.00916056	-4.19729	0.00154986	CE
LOC100690698	100690698	GO:0006355	regulation of transcription, DNA-templated	4.33425	2.16621e-05	4.96067	5.06197e-06	OT
LOC100690715	100690715	GO:0006355	regulation of transcription, DNA-templated	2.91961	0.0179555	2.73638	0.0179555	OB
LOC100690715	100690715	GO:0006351	transcription, DNA-templated	2.91961	0.0179555	2.73638	0.0179555	OB
LOC100690982	100690982	GO:0007165	signal transduction	-8.58525	1.66122e-13	-8.68368	9.12601e-17	CE
LOC100690982	100690982	GO:0007165	signal transduction	3.24216	3.80101e-07	3.41197	7.22388e-10	DI
LOC100690982	100690982	GO:0007165	signal transduction	3.23772	9.16397e-07	2.69728	0.000322195	OB
LOC100690982	100690982	GO:0007165	signal transduction	2.86766	0.000139276	2.80535	7.79994e-05	TE
LOC100691128	100691128	GO:0051091	positive regulation of sequence-specific DNA binding transcription factor activity	3.16526	4.62527e-06	2.73583	0.00050134	OB
LOC100691128	100691128	GO:0007399	nervous system development	3.16526	4.62527e-06	2.73583	0.00050134	OB
LOC100691128	100691128	GO:0006355	regulation of transcription, DNA-templated	3.16526	4.62527e-06	2.73583	0.00050134	OB
LOC100691213	100691213	GO:0014059	regulation of dopamine secretion	-3.53435	1.06694e-06	-4.9799	1.36787e-11	CE
LOC100691213	100691213	GO:0014059	regulation of dopamine secretion	2.85968	1.75856e-06	2.78355	4.91263e-06	OB
LOC100691213	100691213	GO:0014059	regulation of dopamine secretion	2.99432	1.158e-08	3.26691	1.18079e-10	TE
LOC100691488	100691488	GO:0030878	thyroid gland development	2.81099	0.014035	2.72676	0.0291561	BS
LOC100691488	100691488	GO:0051216	cartilage development	2.81099	0.014035	2.72676	0.0291561	BS
LOC100691488	100691488	GO:0021571	rhombomere 5 development	2.81099	0.014035	2.72676	0.0291561	BS
LOC100691488	100691488	GO:0055012	ventricular cardiac muscle cell differentiation	2.81099	0.014035	2.72676	0.0291561	BS
LOC100691488	100691488	GO:0030901	midbrain development	2.81099	0.014035	2.72676	0.0291561	BS
LOC100691488	100691488	GO:0060271	cilium assembly	2.81099	0.014035	2.72676	0.0291561	BS
LOC100691488	100691488	GO:0070121	Kupffer's vesicle development	2.81099	0.014035	2.72676	0.0291561	BS
LOC100691488	100691488	GO:0060059	embryonic retina morphogenesis in camera-type eye	2.81099	0.014035	2.72676	0.0291561	BS
LOC100691488	100691488	GO:0061195	taste bud formation	2.81099	0.014035	2.72676	0.0291561	BS
LOC100691488	100691488	GO:0030335	positive regulation of cell migration	2.81099	0.014035	2.72676	0.0291561	BS
LOC100691488	100691488	GO:0030182	neuron differentiation	2.81099	0.014035	2.72676	0.0291561	BS
LOC100691488	100691488	GO:0035050	embryonic heart tube development	2.81099	0.014035	2.72676	0.0291561	BS
LOC100691488	100691488	GO:0031076	embryonic camera-type eye development	2.81099	0.014035	2.72676	0.0291561	BS
LOC100691488	100691488	GO:0021588	cerebellum formation	2.81099	0.014035	2.72676	0.0291561	BS
LOC100691488	100691488	GO:0048839	inner ear development	2.81099	0.014035	2.72676	0.0291561	BS
LOC100691488	100691488	GO:0071599	otic vesicle development	2.81099	0.014035	2.72676	0.0291561	BS
LOC100691488	100691488	GO:0009953	dorsal/ventral pattern formation	2.81099	0.014035	2.72676	0.0291561	BS
LOC100691488	100691488	GO:0048705	skeletal system morphogenesis	2.81099	0.014035	2.72676	0.0291561	BS
LOC100691488	100691488	GO:0061053	somite development	2.81099	0.014035	2.72676	0.0291561	BS
LOC100691488	100691488	GO:0060788	ectodermal placode formation	2.81099	0.014035	2.72676	0.0291561	BS
LOC100691488	100691488	GO:0007498	mesoderm development	2.81099	0.014035	2.72676	0.0291561	BS
LOC100691488	100691488	GO:0007492	endoderm development	2.81099	0.014035	2.72676	0.0291561	BS
LOC100691488	100691488	GO:0060041	retina development in camera-type eye	2.81099	0.014035	2.72676	0.0291561	BS
LOC100691488	100691488	GO:0060037	pharyngeal system development	2.81099	0.014035	2.72676	0.0291561	BS
LOC100691488	100691488	GO:0021572	rhombomere 6 development	2.81099	0.014035	2.72676	0.0291561	BS
LOC100691488	100691488	GO:0007368	determination of left/right symmetry	2.81099	0.014035	2.72676	0.0291561	BS
LOC100691488	100691488	GO:0051146	striated muscle cell differentiation	2.81099	0.014035	2.72676	0.0291561	BS
LOC100691488	100691488	GO:0021549	cerebellum development	2.81099	0.014035	2.72676	0.0291561	BS
LOC100691488	100691488	GO:0014709	positive regulation of somitomeric trunk muscle development	2.81099	0.014035	2.72676	0.0291561	BS
LOC100691488	100691488	GO:0010002	cardioblast differentiation	2.81099	0.014035	2.72676	0.0291561	BS
LOC100691488	100691488	GO:0030902	hindbrain development	2.81099	0.014035	2.72676	0.0291561	BS
LOC100691488	100691488	GO:0009952	anterior/posterior pattern specification	2.81099	0.014035	2.72676	0.0291561	BS
LOC100691488	100691488	GO:0009887	animal organ morphogenesis	2.81099	0.014035	2.72676	0.0291561	BS
LOC100691488	100691488	GO:0009880	embryonic pattern specification	2.81099	0.014035	2.72676	0.0291561	BS
LOC100691488	100691488	GO:0030177	positive regulation of Wnt signaling pathway	2.81099	0.014035	2.72676	0.0291561	BS
LOC100691488	100691488	GO:0021703	locus ceruleus development	2.81099	0.014035	2.72676	0.0291561	BS
LOC100691488	100691488	GO:0007422	peripheral nervous system development	2.81099	0.014035	2.72676	0.0291561	BS
LOC100691488	100691488	GO:0007420	brain development	2.81099	0.014035	2.72676	0.0291561	BS
LOC100691488	100691488	GO:0048709	oligodendrocyte differentiation	2.81099	0.014035	2.72676	0.0291561	BS
LOC100691488	100691488	GO:0003208	cardiac ventricle morphogenesis	2.81099	0.014035	2.72676	0.0291561	BS
LOC100691488	100691488	GO:0003007	heart morphogenesis	2.81099	0.014035	2.72676	0.0291561	BS
LOC100691488	100691488	GO:0001756	somitogenesis	2.81099	0.014035	2.72676	0.0291561	BS
LOC100691488	100691488	GO:0048665	neuron fate specification	2.81099	0.014035	2.72676	0.0291561	BS
LOC100691488	100691488	GO:0001708	cell fate specification	2.81099	0.014035	2.72676	0.0291561	BS
LOC100691488	100691488	GO:0008543	fibroblast growth factor receptor signaling pathway	2.81099	0.014035	2.72676	0.0291561	BS
LOC100691488	100691488	GO:0048702	embryonic neurocranium morphogenesis	2.81099	0.014035	2.72676	0.0291561	BS
LOC100691488	100691488	GO:0042664	negative regulation of endodermal cell fate specification	2.81099	0.014035	2.72676	0.0291561	BS
LOC100691488	100691488	GO:0048339	paraxial mesoderm development	2.81099	0.014035	2.72676	0.0291561	BS
LOC100691488	100691488	GO:0048263	determination of dorsal identity	2.81099	0.014035	2.72676	0.0291561	BS
LOC100691488	100691488	GO:0046850	regulation of bone remodeling	2.81099	0.014035	2.72676	0.0291561	BS
LOC100691488	100691488	GO:0030916	otic vesicle formation	2.81099	0.014035	2.72676	0.0291561	BS
LOC100691488	100691488	GO:0030903	notochord development	2.81099	0.014035	2.72676	0.0291561	BS
LOC100691488	100691488	GO:0030917	midbrain-hindbrain boundary development	2.81099	0.014035	2.72676	0.0291561	BS
LOC100691488	100691488	GO:0021555	midbrain-hindbrain boundary morphogenesis	2.81099	0.014035	2.72676	0.0291561	BS
LOC100691488	100691488	GO:0043049	otic placode formation	2.81099	0.014035	2.72676	0.0291561	BS
LOC100691488	100691488	GO:0048839	inner ear development	4.84851	3.04209e-11	5.28395	1.02451e-13	CE
LOC100691488	100691488	GO:0001708	cell fate specification	4.84851	3.04209e-11	5.28395	1.02451e-13	CE
LOC100691488	100691488	GO:0014709	positive regulation of somitomeric trunk muscle development	4.84851	3.04209e-11	5.28395	1.02451e-13	CE
LOC100691488	100691488	GO:0007420	brain development	4.84851	3.04209e-11	5.28395	1.02451e-13	CE
LOC100691488	100691488	GO:0046850	regulation of bone remodeling	4.84851	3.04209e-11	5.28395	1.02451e-13	CE
LOC100691488	100691488	GO:0071599	otic vesicle development	4.84851	3.04209e-11	5.28395	1.02451e-13	CE
LOC100691488	100691488	GO:0003208	cardiac ventricle morphogenesis	4.84851	3.04209e-11	5.28395	1.02451e-13	CE
LOC100691488	100691488	GO:0030902	hindbrain development	4.84851	3.04209e-11	5.28395	1.02451e-13	CE
LOC100691488	100691488	GO:0030901	midbrain development	4.84851	3.04209e-11	5.28395	1.02451e-13	CE
LOC100691488	100691488	GO:0030917	midbrain-hindbrain boundary development	4.84851	3.04209e-11	5.28395	1.02451e-13	CE
LOC100691488	100691488	GO:0010002	cardioblast differentiation	4.84851	3.04209e-11	5.28395	1.02451e-13	CE
LOC100691488	100691488	GO:0021549	cerebellum development	4.84851	3.04209e-11	5.28395	1.02451e-13	CE
LOC100691488	100691488	GO:0009953	dorsal/ventral pattern formation	4.84851	3.04209e-11	5.28395	1.02451e-13	CE
LOC100691488	100691488	GO:0009952	anterior/posterior pattern specification	4.84851	3.04209e-11	5.28395	1.02451e-13	CE
LOC100691488	100691488	GO:0048263	determination of dorsal identity	4.84851	3.04209e-11	5.28395	1.02451e-13	CE
LOC100691488	100691488	GO:0007422	peripheral nervous system development	4.84851	3.04209e-11	5.28395	1.02451e-13	CE
LOC100691488	100691488	GO:0060059	embryonic retina morphogenesis in camera-type eye	4.84851	3.04209e-11	5.28395	1.02451e-13	CE
LOC100691488	100691488	GO:0007368	determination of left/right symmetry	4.84851	3.04209e-11	5.28395	1.02451e-13	CE
LOC100691488	100691488	GO:0042664	negative regulation of endodermal cell fate specification	4.84851	3.04209e-11	5.28395	1.02451e-13	CE
LOC100691488	100691488	GO:0043049	otic placode formation	4.84851	3.04209e-11	5.28395	1.02451e-13	CE
LOC100691488	100691488	GO:0001756	somitogenesis	4.84851	3.04209e-11	5.28395	1.02451e-13	CE
LOC100691488	100691488	GO:0051146	striated muscle cell differentiation	4.84851	3.04209e-11	5.28395	1.02451e-13	CE
LOC100691488	100691488	GO:0051216	cartilage development	4.84851	3.04209e-11	5.28395	1.02451e-13	CE
LOC100691488	100691488	GO:0055012	ventricular cardiac muscle cell differentiation	4.84851	3.04209e-11	5.28395	1.02451e-13	CE
LOC100691488	100691488	GO:0021571	rhombomere 5 development	4.84851	3.04209e-11	5.28395	1.02451e-13	CE
LOC100691488	100691488	GO:0008543	fibroblast growth factor receptor signaling pathway	4.84851	3.04209e-11	5.28395	1.02451e-13	CE
LOC100691488	100691488	GO:0030903	notochord development	4.84851	3.04209e-11	5.28395	1.02451e-13	CE
LOC100691488	100691488	GO:0070121	Kupffer's vesicle development	4.84851	3.04209e-11	5.28395	1.02451e-13	CE
LOC100691488	100691488	GO:0007492	endoderm development	4.84851	3.04209e-11	5.28395	1.02451e-13	CE
LOC100691488	100691488	GO:0060271	cilium assembly	4.84851	3.04209e-11	5.28395	1.02451e-13	CE
LOC100691488	100691488	GO:0060788	ectodermal placode formation	4.84851	3.04209e-11	5.28395	1.02451e-13	CE
LOC100691488	100691488	GO:0030182	neuron differentiation	4.84851	3.04209e-11	5.28395	1.02451e-13	CE
LOC100691488	100691488	GO:0030177	positive regulation of Wnt signaling pathway	4.84851	3.04209e-11	5.28395	1.02451e-13	CE
LOC100691488	100691488	GO:0030335	positive regulation of cell migration	4.84851	3.04209e-11	5.28395	1.02451e-13	CE
LOC100691488	100691488	GO:0035050	embryonic heart tube development	4.84851	3.04209e-11	5.28395	1.02451e-13	CE
LOC100691488	100691488	GO:0031076	embryonic camera-type eye development	4.84851	3.04209e-11	5.28395	1.02451e-13	CE
LOC100691488	100691488	GO:0021555	midbrain-hindbrain boundary morphogenesis	4.84851	3.04209e-11	5.28395	1.02451e-13	CE
LOC100691488	100691488	GO:0048705	skeletal system morphogenesis	4.84851	3.04209e-11	5.28395	1.02451e-13	CE
LOC100691488	100691488	GO:0021572	rhombomere 6 development	4.84851	3.04209e-11	5.28395	1.02451e-13	CE
LOC100691488	100691488	GO:0007498	mesoderm development	4.84851	3.04209e-11	5.28395	1.02451e-13	CE
LOC100691488	100691488	GO:0030916	otic vesicle formation	4.84851	3.04209e-11	5.28395	1.02451e-13	CE
LOC100691488	100691488	GO:0060037	pharyngeal system development	4.84851	3.04209e-11	5.28395	1.02451e-13	CE
LOC100691488	100691488	GO:0048339	paraxial mesoderm development	4.84851	3.04209e-11	5.28395	1.02451e-13	CE
LOC100691488	100691488	GO:0060041	retina development in camera-type eye	4.84851	3.04209e-11	5.28395	1.02451e-13	CE
LOC100691488	100691488	GO:0009880	embryonic pattern specification	4.84851	3.04209e-11	5.28395	1.02451e-13	CE
LOC100691488	100691488	GO:0061053	somite development	4.84851	3.04209e-11	5.28395	1.02451e-13	CE
LOC100691488	100691488	GO:0021588	cerebellum formation	4.84851	3.04209e-11	5.28395	1.02451e-13	CE
LOC100691488	100691488	GO:0048709	oligodendrocyte differentiation	4.84851	3.04209e-11	5.28395	1.02451e-13	CE
LOC100691488	100691488	GO:0003007	heart morphogenesis	4.84851	3.04209e-11	5.28395	1.02451e-13	CE
LOC100691488	100691488	GO:0048665	neuron fate specification	4.84851	3.04209e-11	5.28395	1.02451e-13	CE
LOC100691488	100691488	GO:0061195	taste bud formation	4.84851	3.04209e-11	5.28395	1.02451e-13	CE
LOC100691488	100691488	GO:0048702	embryonic neurocranium morphogenesis	4.84851	3.04209e-11	5.28395	1.02451e-13	CE
LOC100691488	100691488	GO:0009887	animal organ morphogenesis	4.84851	3.04209e-11	5.28395	1.02451e-13	CE
LOC100691488	100691488	GO:0030878	thyroid gland development	4.84851	3.04209e-11	5.28395	1.02451e-13	CE
LOC100691488	100691488	GO:0021703	locus ceruleus development	4.84851	3.04209e-11	5.28395	1.02451e-13	CE
LOC100691518	100691518	GO:0006355	regulation of transcription, DNA-templated	3.32301	0.000904766	3.70112	0.000126419	CE
LOC100691816	100691816	GO:2000253	positive regulation of feeding behavior	-6.39535	2.51874e-05	-5.87722	4.53134e-05	CE
LOC100691816	100691816	GO:2000253	positive regulation of feeding behavior	5.62861	2.55322e-12	4.4379	8.77628e-09	OB
LOC100691816	100691816	GO:2000253	positive regulation of feeding behavior	4.55187	2.07403e-09	4.81276	1.56988e-10	TE
LOC100692056	100692056	GO:0006355	regulation of transcription, DNA-templated	6.49588	2.91757e-20	5.87411	2.3477e-19	CE
LOC100692056	100692056	GO:0007275	multicellular organism development	6.49588	2.91757e-20	5.87411	2.3477e-19	CE
LOC100692057	100692057	GO:0006508	proteolysis	5.10148	9.62538e-08	5.23712	6.27799e-08	TE
LOC100692066	100692066	GO:0016337	single organismal cell-cell adhesion	-2.7499	0.000151293	-4.15096	5.5688e-14	CE
LOC100692075	100692075	GO:0006810	transport	4.5288	1.64265e-07	4.21263	4.82915e-06	BS
LOC100692075	100692075	GO:0055085	transmembrane transport	4.5288	1.64265e-07	4.21263	4.82915e-06	BS
LOC100692075	100692075	GO:0055085	transmembrane transport	3.50399	0.000699203	4.43467	1.57357e-06	OT
LOC100692075	100692075	GO:0006810	transport	3.50399	0.000699203	4.43467	1.57357e-06	OT
LOC100692145	100692145	GO:0007186	G-protein coupled receptor signaling pathway	-4.21519	0.0148003	-4.44988	0.00287512	CE
LOC100692145	100692145	GO:0007165	signal transduction	-4.21519	0.0148003	-4.44988	0.00287512	CE
LOC100692390	100692390	GO:0016567	protein ubiquitination	-2.48339	0.0496471	-2.57089	0.0236943	CE
LOC100692579	100692579	GO:0007165	signal transduction	-4.10108	7.92743e-07	-3.9452	2.67242e-07	CE
LOC100692579	100692579	GO:0050790	regulation of catalytic activity	-4.10108	7.92743e-07	-3.9452	2.67242e-07	CE
LOC100692579	100692579	GO:0007165	signal transduction	2.72211	3.69574e-05	2.4467	0.00301911	TE
LOC100692579	100692579	GO:0050790	regulation of catalytic activity	2.72211	3.69574e-05	2.4467	0.00301911	TE
LOC100692694	100692694	GO:0006816	calcium ion transport	2.49375	0.000743999	2.31669	0.0136604	CE
LOC100692694	100692694	GO:0070588	calcium ion transmembrane transport	2.49375	0.000743999	2.31669	0.0136604	CE
LOC100692694	100692694	GO:0055085	transmembrane transport	2.49375	0.000743999	2.31669	0.0136604	CE
LOC100692694	100692694	GO:0048016	inositol phosphate-mediated signaling	2.49375	0.000743999	2.31669	0.0136604	CE
LOC100692694	100692694	GO:0006811	ion transport	2.49375	0.000743999	2.31669	0.0136604	CE
LOC100692992	100692992	GO:0006629	lipid metabolic process	-3.1131	0.000543857	-3.6749	2.27085e-05	CE
LOC100693228	100693228	GO:0019221	cytokine-mediated signaling pathway	-2.81984	4.25602e-06	-2.63536	2.97933e-05	CE
LOC100693228	100693228	GO:0007165	signal transduction	-2.81984	4.25602e-06	-2.63536	2.97933e-05	CE
LOC100693371	100693371	GO:0006355	regulation of transcription, DNA-templated	3.74074	0.00038171	4.76239	3.53049e-06	TE
LOC100693371	100693371	GO:0006351	transcription, DNA-templated	3.74074	0.00038171	4.76239	3.53049e-06	TE
LOC100693371	100693371	GO:0001714	endodermal cell fate specification	3.74074	0.00038171	4.76239	3.53049e-06	TE
LOC100693371	100693371	GO:0006357	regulation of transcription from RNA polymerase II promoter	3.74074	0.00038171	4.76239	3.53049e-06	TE
LOC100693371	100693371	GO:0042074	cell migration involved in gastrulation	3.74074	0.00038171	4.76239	3.53049e-06	TE
LOC100693371	100693371	GO:0048263	determination of dorsal identity	3.74074	0.00038171	4.76239	3.53049e-06	TE
LOC100693371	100693371	GO:0001706	endoderm formation	3.74074	0.00038171	4.76239	3.53049e-06	TE
LOC100693371	100693371	GO:0055109	invagination involved in gastrulation with mouth forming second	3.74074	0.00038171	4.76239	3.53049e-06	TE
LOC100693371	100693371	GO:0048382	mesendoderm development	3.74074	0.00038171	4.76239	3.53049e-06	TE
LOC100693385	100693385	GO:0009416	response to light stimulus	7.01014	4.31231e-16	7.22124	5.64428e-15	OT
LOC100693385	100693385	GO:0007634	optokinetic behavior	7.01014	4.31231e-16	7.22124	5.64428e-15	OT
LOC100693385	100693385	GO:0006810	transport	7.01014	4.31231e-16	7.22124	5.64428e-15	OT
LOC100693612	100693612	GO:0055114	oxidation-reduction process	-2.6808	0.0081449	-3.50881	3.21572e-06	CE
LOC100693612	100693612	GO:0022900	electron transport chain	-2.6808	0.0081449	-3.50881	3.21572e-06	CE
LOC100693612	100693612	GO:0055085	transmembrane transport	-2.6808	0.0081449	-3.50881	3.21572e-06	CE
LOC100693656	100693656	GO:0006468	protein phosphorylation	-3.22925	0.031397	-2.97149	0.0160183	CE
LOC100693656	100693656	GO:0006468	protein phosphorylation	2.36135	0.0420118	2.40698	0.0213317	TE
LOC100693903	100693903	GO:0055085	transmembrane transport	4.03064	1.94023e-10	4.28844	1.2266e-11	CE
LOC100693903	100693903	GO:0055085	transmembrane transport	-3.24302	0.00456358	-3.36893	0.00456358	DI
LOC100693923	100693923	GO:0007186	G-protein coupled receptor signaling pathway	-4.23589	0.02048	-5.95604	0.000174175	CE
LOC100693923	100693923	GO:0007186	G-protein coupled receptor signaling pathway	2.71643	0.0118565	2.97095	0.0016517	DI
LOC100693968	100693968	GO:0006355	regulation of transcription, DNA-templated	4.06042	8.22919e-10	4.73319	1.25597e-11	OT
LOC100693968	100693968	GO:0006357	regulation of transcription from RNA polymerase II promoter	4.06042	8.22919e-10	4.73319	1.25597e-11	OT
LOC100694014	100694014	GO:0048899	anterior lateral line development	-4.37356	4.86405e-10	-4.76288	2.59521e-13	CE
LOC100694014	100694014	GO:0006810	transport	-4.37356	4.86405e-10	-4.76288	2.59521e-13	CE
LOC100694014	100694014	GO:0007399	nervous system development	-4.37356	4.86405e-10	-4.76288	2.59521e-13	CE
LOC100694014	100694014	GO:0014032	neural crest cell development	-4.37356	4.86405e-10	-4.76288	2.59521e-13	CE
LOC100694014	100694014	GO:0006811	ion transport	-4.37356	4.86405e-10	-4.76288	2.59521e-13	CE
LOC100694014	100694014	GO:0060079	excitatory postsynaptic potential	-4.37356	4.86405e-10	-4.76288	2.59521e-13	CE
LOC100694014	100694014	GO:0035235	ionotropic glutamate receptor signaling pathway	-4.37356	4.86405e-10	-4.76288	2.59521e-13	CE
LOC100694014	100694014	GO:0048701	embryonic cranial skeleton morphogenesis	-4.37356	4.86405e-10	-4.76288	2.59521e-13	CE
LOC100694014	100694014	GO:0048915	posterior lateral line system development	-4.37356	4.86405e-10	-4.76288	2.59521e-13	CE
LOC100694245	100694245	GO:0021862	early neuron differentiation in forebrain	3.07829	0.0071892	3.84932	7.52427e-05	OB
LOC100694245	100694245	GO:0007420	brain development	3.07829	0.0071892	3.84932	7.52427e-05	OB
LOC100694245	100694245	GO:0021537	telencephalon development	3.07829	0.0071892	3.84932	7.52427e-05	OB
LOC100694245	100694245	GO:0021952	central nervous system projection neuron axonogenesis	3.07829	0.0071892	3.84932	7.52427e-05	OB
LOC100694245	100694245	GO:0006355	regulation of transcription, DNA-templated	3.07829	0.0071892	3.84932	7.52427e-05	OB
LOC100694245	100694245	GO:0006355	regulation of transcription, DNA-templated	3.74312	2.38755e-05	3.52876	0.000439557	TE
LOC100694245	100694245	GO:0007420	brain development	3.74312	2.38755e-05	3.52876	0.000439557	TE
LOC100694245	100694245	GO:0021952	central nervous system projection neuron axonogenesis	3.74312	2.38755e-05	3.52876	0.000439557	TE
LOC100694245	100694245	GO:0021537	telencephalon development	3.74312	2.38755e-05	3.52876	0.000439557	TE
LOC100694245	100694245	GO:0021862	early neuron differentiation in forebrain	3.74312	2.38755e-05	3.52876	0.000439557	TE
LOC100694357	100694357	GO:0016311	dephosphorylation	-4.3135	8.55326e-08	-3.47542	1.1621e-06	CE
LOC100694357	100694357	GO:0006470	protein dephosphorylation	-4.3135	8.55326e-08	-3.47542	1.1621e-06	CE
LOC100694357	100694357	GO:0035335	peptidyl-tyrosine dephosphorylation	-4.3135	8.55326e-08	-3.47542	1.1621e-06	CE
LOC100694521	100694521	GO:0006813	potassium ion transport	-5.42345	1.74146e-07	-4.8383	2.16251e-08	CE
LOC100694617	100694617	GO:0007165	signal transduction	-4.78947	0.00344941	-3.30543	0.0307623	CE
LOC100694617	100694617	GO:0007165	signal transduction	3.25558	1.58288e-05	2.69646	0.00511275	TE
LOC100694621	100694621	GO:0007186	G-protein coupled receptor signaling pathway	-3.27844	0.00123898	-3.47779	3.71919e-05	CE
LOC100694621	100694621	GO:0007165	signal transduction	-3.27844	0.00123898	-3.47779	3.71919e-05	CE
LOC100694689	100694689	GO:0035118	embryonic pectoral fin morphogenesis	5.22251	3.37965e-15	4.98988	7.17895e-16	OB
LOC100694689	100694689	GO:0030326	embryonic limb morphogenesis	5.22251	3.37965e-15	4.98988	7.17895e-16	OB
LOC100694689	100694689	GO:0045743	positive regulation of fibroblast growth factor receptor signaling pathway	5.22251	3.37965e-15	4.98988	7.17895e-16	OB
LOC100694689	100694689	GO:0030326	embryonic limb morphogenesis	4.03978	7.94705e-09	3.89599	7.30361e-09	TE
LOC100694689	100694689	GO:0045743	positive regulation of fibroblast growth factor receptor signaling pathway	4.03978	7.94705e-09	3.89599	7.30361e-09	TE
LOC100694689	100694689	GO:0035118	embryonic pectoral fin morphogenesis	4.03978	7.94705e-09	3.89599	7.30361e-09	TE
LOC100694711	100694711	GO:0097374	sensory neuron axon guidance	3.15628	5.1664e-15	2.93746	4.76101e-12	CE
LOC100694711	100694711	GO:0016311	dephosphorylation	3.15628	5.1664e-15	2.93746	4.76101e-12	CE
LOC100694711	100694711	GO:0035335	peptidyl-tyrosine dephosphorylation	3.15628	5.1664e-15	2.93746	4.76101e-12	CE
LOC100694711	100694711	GO:0006470	protein dephosphorylation	3.15628	5.1664e-15	2.93746	4.76101e-12	CE
LOC100694711	100694711	GO:0035335	peptidyl-tyrosine dephosphorylation	-2.51612	0.00650969	-2.48058	0.0091231	OB
LOC100694711	100694711	GO:0016311	dephosphorylation	-2.51612	0.00650969	-2.48058	0.0091231	OB
LOC100694711	100694711	GO:0006470	protein dephosphorylation	-2.51612	0.00650969	-2.48058	0.0091231	OB
LOC100694711	100694711	GO:0097374	sensory neuron axon guidance	-2.51612	0.00650969	-2.48058	0.0091231	OB
LOC100694824	100694824	GO:0006810	transport	-5.8091	4.54385e-07	-5.40192	2.19052e-06	CE
LOC100694824	100694824	GO:0006811	ion transport	-5.8091	4.54385e-07	-5.40192	2.19052e-06	CE
LOC100694824	100694824	GO:0034220	ion transmembrane transport	-5.8091	4.54385e-07	-5.40192	2.19052e-06	CE
LOC100694824	100694824	GO:0006810	transport	3.40717	9.84838e-06	3.14494	0.000150818	DI
LOC100694824	100694824	GO:0034220	ion transmembrane transport	3.40717	9.84838e-06	3.14494	0.000150818	DI
LOC100694824	100694824	GO:0006811	ion transport	3.40717	9.84838e-06	3.14494	0.000150818	DI
LOC100695038	100695038	GO:0006355	regulation of transcription, DNA-templated	2.96681	1.37696e-07	2.61558	0.000123849	OT
LOC100695038	100695038	GO:0006351	transcription, DNA-templated	2.96681	1.37696e-07	2.61558	0.000123849	OT
LOC100695038	100695038	GO:0007275	multicellular organism development	2.96681	1.37696e-07	2.61558	0.000123849	OT
LOC100695038	100695038	GO:0006355	regulation of transcription, DNA-templated	-3.28617	0.000288394	-3.54544	2.7523e-05	TE
LOC100695038	100695038	GO:0007275	multicellular organism development	-3.28617	0.000288394	-3.54544	2.7523e-05	TE
LOC100695038	100695038	GO:0006351	transcription, DNA-templated	-3.28617	0.000288394	-3.54544	2.7523e-05	TE
LOC100695167	100695167	GO:0007186	G-protein coupled receptor signaling pathway	-3.4078	4.01617e-05	-4.14728	1.89676e-09	CE
LOC100695167	100695167	GO:0007186	G-protein coupled receptor signaling pathway	2.27147	0.0137073	2.20632	0.0341237	TE
LOC100695194	100695194	GO:0007156	homophilic cell adhesion via plasma membrane adhesion molecules	-2.84035	0.0112778	-3.2712	5.93445e-05	CE
LOC100695194	100695194	GO:0007155	cell adhesion	-2.84035	0.0112778	-3.2712	5.93445e-05	CE
LOC100695210	100695210	GO:0021854	hypothalamus development	2.97813	0.00698369	3.00563	0.00604219	BS
LOC100695210	100695210	GO:0006355	regulation of transcription, DNA-templated	2.97813	0.00698369	3.00563	0.00604219	BS
LOC100695210	100695210	GO:0006355	regulation of transcription, DNA-templated	7.05294	2.25811e-23	7.68487	1.00271e-24	OT
LOC100695210	100695210	GO:0021854	hypothalamus development	7.05294	2.25811e-23	7.68487	1.00271e-24	OT
LOC100695253	100695253	GO:0006355	regulation of transcription, DNA-templated	5.45656	2.40079e-17	4.91553	9.7298e-15	CE
LOC100695253	100695253	GO:0006355	regulation of transcription, DNA-templated	-5.31839	0.00203379	-3.97483	0.0377647	TE
LOC100695551	100695551	GO:0007155	cell adhesion	-3.44086	0.000232375	-3.09659	0.000452776	CE
LOC100695551	100695551	GO:0007399	nervous system development	-3.44086	0.000232375	-3.09659	0.000452776	CE
LOC100695551	100695551	GO:0007411	axon guidance	-3.44086	0.000232375	-3.09659	0.000452776	CE
LOC100695559	100695559	GO:0031018	endocrine pancreas development	2.32044	0.0384993	2.34542	0.0323226	BS
LOC100695559	100695559	GO:0031018	endocrine pancreas development	3.58062	1.22095e-09	3.45596	8.23694e-10	CE
LOC100695559	100695559	GO:0031018	endocrine pancreas development	-4.58936	6.90289e-05	-4.88676	7.79794e-06	TE
LOC100695568	100695568	GO:0006811	ion transport	-6.2177	1.25778e-07	-5.81888	2.60828e-10	CE
LOC100695568	100695568	GO:0070588	calcium ion transmembrane transport	-6.2177	1.25778e-07	-5.81888	2.60828e-10	CE
LOC100695568	100695568	GO:0055085	transmembrane transport	-6.2177	1.25778e-07	-5.81888	2.60828e-10	CE
LOC100695568	100695568	GO:0006810	transport	-6.2177	1.25778e-07	-5.81888	2.60828e-10	CE
LOC100695568	100695568	GO:0006810	transport	2.64534	0.00310077	2.42777	0.00969863	DI
LOC100695568	100695568	GO:0006811	ion transport	2.64534	0.00310077	2.42777	0.00969863	DI
LOC100695568	100695568	GO:0070588	calcium ion transmembrane transport	2.64534	0.00310077	2.42777	0.00969863	DI
LOC100695568	100695568	GO:0055085	transmembrane transport	2.64534	0.00310077	2.42777	0.00969863	DI
LOC100695690	100695690	GO:0007186	G-protein coupled receptor signaling pathway	-5.03587	0.000292418	-6.80243	2.65645e-07	CE
LOC100695690	100695690	GO:0038170	somatostatin signaling pathway	-5.03587	0.000292418	-6.80243	2.65645e-07	CE
LOC100695690	100695690	GO:0007165	signal transduction	-5.03587	0.000292418	-6.80243	2.65645e-07	CE
LOC100695690	100695690	GO:0038170	somatostatin signaling pathway	2.50773	0.0269407	2.51774	0.0175753	OB
LOC100695690	100695690	GO:0007165	signal transduction	2.50773	0.0269407	2.51774	0.0175753	OB
LOC100695690	100695690	GO:0007186	G-protein coupled receptor signaling pathway	2.50773	0.0269407	2.51774	0.0175753	OB
LOC100695733	100695733	GO:0009190	cyclic nucleotide biosynthetic process	3.37331	8.98971e-06	3.86059	3.50588e-09	DI
LOC100695733	100695733	GO:0006182	cGMP biosynthetic process	3.37331	8.98971e-06	3.86059	3.50588e-09	DI
LOC100695733	100695733	GO:0060038	cardiac muscle cell proliferation	3.37331	8.98971e-06	3.86059	3.50588e-09	DI
LOC100695733	100695733	GO:0035556	intracellular signal transduction	3.37331	8.98971e-06	3.86059	3.50588e-09	DI
LOC100695733	100695733	GO:0006468	protein phosphorylation	3.37331	8.98971e-06	3.86059	3.50588e-09	DI
LOC100695795	100695795	GO:0007186	G-protein coupled receptor signaling pathway	-5.63271	7.564e-09	-6.60368	1.70231e-11	CE
LOC100695795	100695795	GO:0038170	somatostatin signaling pathway	-5.63271	7.564e-09	-6.60368	1.70231e-11	CE
LOC100695795	100695795	GO:0007165	signal transduction	-5.63271	7.564e-09	-6.60368	1.70231e-11	CE
LOC100695795	100695795	GO:0007165	signal transduction	2.67962	0.000339058	2.34863	0.0222183	OB
LOC100695795	100695795	GO:0007186	G-protein coupled receptor signaling pathway	2.67962	0.000339058	2.34863	0.0222183	OB
LOC100695795	100695795	GO:0038170	somatostatin signaling pathway	2.67962	0.000339058	2.34863	0.0222183	OB
LOC100695795	100695795	GO:0007186	G-protein coupled receptor signaling pathway	3.01687	1.09748e-07	3.10717	1.09748e-07	TE
LOC100695795	100695795	GO:0038170	somatostatin signaling pathway	3.01687	1.09748e-07	3.10717	1.09748e-07	TE
LOC100695795	100695795	GO:0007165	signal transduction	3.01687	1.09748e-07	3.10717	1.09748e-07	TE
LOC100696095	100696095	GO:0033334	fin morphogenesis	-5.08977	1.70945e-06	-4.51204	9.71654e-06	CE
LOC100696095	100696095	GO:0033333	fin development	-5.08977	1.70945e-06	-4.51204	9.71654e-06	CE
LOC100696095	100696095	GO:0007154	cell communication	-5.08977	1.70945e-06	-4.51204	9.71654e-06	CE
LOC100696098	100696098	GO:0043547	positive regulation of GTPase activity	-2.49269	0.0135279	-2.35488	0.0256599	CE
LOC100696098	100696098	GO:0007165	signal transduction	-2.49269	0.0135279	-2.35488	0.0256599	CE
LOC100696119	100696119	GO:0007165	signal transduction	-4.13182	0.0133093	-4.61848	0.000730739	CE
LOC100696119	100696119	GO:0007186	G-protein coupled receptor signaling pathway	-4.13182	0.0133093	-4.61848	0.000730739	CE
LOC100696119	100696119	GO:0038171	cannabinoid signaling pathway	-4.13182	0.0133093	-4.61848	0.000730739	CE
LOC100696119	100696119	GO:0007186	G-protein coupled receptor signaling pathway	3.63508	1.49146e-07	2.96656	0.000413037	OB
LOC100696119	100696119	GO:0007165	signal transduction	3.63508	1.49146e-07	2.96656	0.000413037	OB
LOC100696119	100696119	GO:0038171	cannabinoid signaling pathway	3.63508	1.49146e-07	2.96656	0.000413037	OB
LOC100696119	100696119	GO:0038171	cannabinoid signaling pathway	3.83683	6.46218e-10	3.96726	2.22219e-11	TE
LOC100696119	100696119	GO:0007186	G-protein coupled receptor signaling pathway	3.83683	6.46218e-10	3.96726	2.22219e-11	TE
LOC100696119	100696119	GO:0007165	signal transduction	3.83683	6.46218e-10	3.96726	2.22219e-11	TE
LOC100696153	100696153	GO:0006355	regulation of transcription, DNA-templated	4.09142	4.29119e-11	4.68443	1.45676e-15	OT
LOC100696153	100696153	GO:0006351	transcription, DNA-templated	4.09142	4.29119e-11	4.68443	1.45676e-15	OT
LOC100696153	100696153	GO:0007275	multicellular organism development	4.09142	4.29119e-11	4.68443	1.45676e-15	OT
LOC100696153	100696153	GO:0050938	regulation of xanthophore differentiation	4.09142	4.29119e-11	4.68443	1.45676e-15	OT
LOC100696248	100696248	GO:0006096	glycolytic process	7.20298	6.71876e-17	6.26186	2.17125e-15	CE
LOC100696266	100696266	GO:0048752	semicircular canal morphogenesis	3.07571	0.000148591	4.03097	1.10623e-07	BS
LOC100696266	100696266	GO:0035775	pronephric glomerulus morphogenesis	3.07571	0.000148591	4.03097	1.10623e-07	BS
LOC100696266	100696266	GO:0060041	retina development in camera-type eye	3.07571	0.000148591	4.03097	1.10623e-07	BS
LOC100696266	100696266	GO:0060117	auditory receptor cell development	3.07571	0.000148591	4.03097	1.10623e-07	BS
LOC100696266	100696266	GO:0002072	optic cup morphogenesis involved in camera-type eye development	3.07571	0.000148591	4.03097	1.10623e-07	BS
LOC100696266	100696266	GO:1905962	glutamatergic neuron differentiation	3.07571	0.000148591	4.03097	1.10623e-07	BS
LOC100696266	100696266	GO:0006355	regulation of transcription, DNA-templated	3.07571	0.000148591	4.03097	1.10623e-07	BS
LOC100696266	100696266	GO:0061386	closure of optic fissure	3.07571	0.000148591	4.03097	1.10623e-07	BS
LOC100696266	100696266	GO:0042472	inner ear morphogenesis	3.07571	0.000148591	4.03097	1.10623e-07	BS
LOC100696266	100696266	GO:0030917	midbrain-hindbrain boundary development	3.07571	0.000148591	4.03097	1.10623e-07	BS
LOC100696266	100696266	GO:0072015	glomerular visceral epithelial cell development	3.07571	0.000148591	4.03097	1.10623e-07	BS
LOC100696266	100696266	GO:0021592	fourth ventricle development	3.07571	0.000148591	4.03097	1.10623e-07	BS
LOC100696266	100696266	GO:0032474	otolith morphogenesis	3.07571	0.000148591	4.03097	1.10623e-07	BS
LOC100696266	100696266	GO:0021592	fourth ventricle development	2.98763	0.000327176	4.20732	1.19077e-08	DI
LOC100696266	100696266	GO:0060117	auditory receptor cell development	2.98763	0.000327176	4.20732	1.19077e-08	DI
LOC100696266	100696266	GO:0061386	closure of optic fissure	2.98763	0.000327176	4.20732	1.19077e-08	DI
LOC100696266	100696266	GO:1905962	glutamatergic neuron differentiation	2.98763	0.000327176	4.20732	1.19077e-08	DI
LOC100696266	100696266	GO:0002072	optic cup morphogenesis involved in camera-type eye development	2.98763	0.000327176	4.20732	1.19077e-08	DI
LOC100696266	100696266	GO:0072015	glomerular visceral epithelial cell development	2.98763	0.000327176	4.20732	1.19077e-08	DI
LOC100696266	100696266	GO:0030917	midbrain-hindbrain boundary development	2.98763	0.000327176	4.20732	1.19077e-08	DI
LOC100696266	100696266	GO:0032474	otolith morphogenesis	2.98763	0.000327176	4.20732	1.19077e-08	DI
LOC100696266	100696266	GO:0035775	pronephric glomerulus morphogenesis	2.98763	0.000327176	4.20732	1.19077e-08	DI
LOC100696266	100696266	GO:0048752	semicircular canal morphogenesis	2.98763	0.000327176	4.20732	1.19077e-08	DI
LOC100696266	100696266	GO:0006355	regulation of transcription, DNA-templated	2.98763	0.000327176	4.20732	1.19077e-08	DI
LOC100696266	100696266	GO:0060041	retina development in camera-type eye	2.98763	0.000327176	4.20732	1.19077e-08	DI
LOC100696266	100696266	GO:0042472	inner ear morphogenesis	2.98763	0.000327176	4.20732	1.19077e-08	DI
LOC100696363	100696363	GO:0007186	G-protein coupled receptor signaling pathway	3.17759	1.2371e-08	2.99683	7.26101e-07	CE
LOC100696374	100696374	GO:0006470	protein dephosphorylation	2.96046	0.00140206	2.67759	0.0138376	CE
LOC100696374	100696374	GO:0035335	peptidyl-tyrosine dephosphorylation	2.96046	0.00140206	2.67759	0.0138376	CE
LOC100696374	100696374	GO:0016311	dephosphorylation	2.96046	0.00140206	2.67759	0.0138376	CE
LOC100696403	100696403	GO:0048319	axial mesoderm morphogenesis	4.6061	3.53885e-08	4.91897	1.00664e-10	DI
LOC100696403	100696403	GO:0006355	regulation of transcription, DNA-templated	4.6061	3.53885e-08	4.91897	1.00664e-10	DI
LOC100696490	100696490	GO:0006355	regulation of transcription, DNA-templated	2.94513	0.00036333	3.12817	4.98826e-05	TE
LOC100696490	100696490	GO:0007399	nervous system development	2.94513	0.00036333	3.12817	4.98826e-05	TE
LOC100696562	100696562	GO:0055114	oxidation-reduction process	3.80269	8.19151e-05	4.007	0.00013108	BS
LOC100696562	100696562	GO:0008610	lipid biosynthetic process	3.80269	8.19151e-05	4.007	0.00013108	BS
LOC100696615	100696615	GO:0034220	ion transmembrane transport	-4.69332	0.0380628	-6.0359	0.00546269	CE
LOC100696615	100696615	GO:0060079	excitatory postsynaptic potential	-4.69332	0.0380628	-6.0359	0.00546269	CE
LOC100696615	100696615	GO:0006811	ion transport	-4.69332	0.0380628	-6.0359	0.00546269	CE
LOC100696615	100696615	GO:0060078	regulation of postsynaptic membrane potential	-4.69332	0.0380628	-6.0359	0.00546269	CE
LOC100696615	100696615	GO:0006810	transport	-4.69332	0.0380628	-6.0359	0.00546269	CE
LOC100696615	100696615	GO:0060079	excitatory postsynaptic potential	2.88991	0.015936	3.32281	0.00182375	TE
LOC100696615	100696615	GO:0060078	regulation of postsynaptic membrane potential	2.88991	0.015936	3.32281	0.00182375	TE
LOC100696615	100696615	GO:0034220	ion transmembrane transport	2.88991	0.015936	3.32281	0.00182375	TE
LOC100696615	100696615	GO:0006810	transport	2.88991	0.015936	3.32281	0.00182375	TE
LOC100696615	100696615	GO:0006811	ion transport	2.88991	0.015936	3.32281	0.00182375	TE
LOC100696616	100696616	GO:0007586	digestion	5.91005	2.71487e-20	6.1803	8.28277e-20	CE
LOC100696616	100696616	GO:0006950	response to stress	5.91005	2.71487e-20	6.1803	8.28277e-20	CE
LOC100696675	100696675	GO:0048066	developmental pigmentation	3.26441	0.00168107	3.00545	0.0127074	BS
LOC100696675	100696675	GO:0048484	enteric nervous system development	3.26441	0.00168107	3.00545	0.0127074	BS
LOC100696675	100696675	GO:0007275	multicellular organism development	3.26441	0.00168107	3.00545	0.0127074	BS
LOC100696675	100696675	GO:0001755	neural crest cell migration	3.26441	0.00168107	3.00545	0.0127074	BS
LOC100696675	100696675	GO:0006355	regulation of transcription, DNA-templated	3.26441	0.00168107	3.00545	0.0127074	BS
LOC100696675	100696675	GO:0007517	muscle organ development	3.26441	0.00168107	3.00545	0.0127074	BS
LOC100696675	100696675	GO:0014029	neural crest formation	3.26441	0.00168107	3.00545	0.0127074	BS
LOC100696675	100696675	GO:0006351	transcription, DNA-templated	3.26441	0.00168107	3.00545	0.0127074	BS
LOC100696675	100696675	GO:0006357	regulation of transcription from RNA polymerase II promoter	3.26441	0.00168107	3.00545	0.0127074	BS
LOC100696675	100696675	GO:0050936	xanthophore differentiation	3.26441	0.00168107	3.00545	0.0127074	BS
LOC100696675	100696675	GO:0048484	enteric nervous system development	3.26231	0.00192965	3.51137	0.00107069	CE
LOC100696675	100696675	GO:0048066	developmental pigmentation	3.26231	0.00192965	3.51137	0.00107069	CE
LOC100696675	100696675	GO:0001755	neural crest cell migration	3.26231	0.00192965	3.51137	0.00107069	CE
LOC100696675	100696675	GO:0050936	xanthophore differentiation	3.26231	0.00192965	3.51137	0.00107069	CE
LOC100696675	100696675	GO:0014029	neural crest formation	3.26231	0.00192965	3.51137	0.00107069	CE
LOC100696675	100696675	GO:0006357	regulation of transcription from RNA polymerase II promoter	3.26231	0.00192965	3.51137	0.00107069	CE
LOC100696675	100696675	GO:0007517	muscle organ development	3.26231	0.00192965	3.51137	0.00107069	CE
LOC100696675	100696675	GO:0006355	regulation of transcription, DNA-templated	3.26231	0.00192965	3.51137	0.00107069	CE
LOC100696675	100696675	GO:0006351	transcription, DNA-templated	3.26231	0.00192965	3.51137	0.00107069	CE
LOC100696675	100696675	GO:0007275	multicellular organism development	3.26231	0.00192965	3.51137	0.00107069	CE
LOC100696675	100696675	GO:0048066	developmental pigmentation	2.46788	0.0408897	2.89832	0.0224369	OT
LOC100696675	100696675	GO:0006355	regulation of transcription, DNA-templated	2.46788	0.0408897	2.89832	0.0224369	OT
LOC100696675	100696675	GO:0014029	neural crest formation	2.46788	0.0408897	2.89832	0.0224369	OT
LOC100696675	100696675	GO:0048484	enteric nervous system development	2.46788	0.0408897	2.89832	0.0224369	OT
LOC100696675	100696675	GO:0007517	muscle organ development	2.46788	0.0408897	2.89832	0.0224369	OT
LOC100696675	100696675	GO:0001755	neural crest cell migration	2.46788	0.0408897	2.89832	0.0224369	OT
LOC100696675	100696675	GO:0006357	regulation of transcription from RNA polymerase II promoter	2.46788	0.0408897	2.89832	0.0224369	OT
LOC100696675	100696675	GO:0006351	transcription, DNA-templated	2.46788	0.0408897	2.89832	0.0224369	OT
LOC100696675	100696675	GO:0007275	multicellular organism development	2.46788	0.0408897	2.89832	0.0224369	OT
LOC100696675	100696675	GO:0050936	xanthophore differentiation	2.46788	0.0408897	2.89832	0.0224369	OT
LOC100696700	100696700	GO:0006355	regulation of transcription, DNA-templated	3.35225	0.0114974	2.99306	0.0440303	BS
LOC100696700	100696700	GO:0006355	regulation of transcription, DNA-templated	4.09612	0.000150503	4.24995	8.18564e-05	DI
LOC100696700	100696700	GO:0006355	regulation of transcription, DNA-templated	-5.98212	0.0293579	-6.26549	0.0317103	TE
LOC100696723	100696723	GO:0006487	protein N-linked glycosylation	-3.18242	0.00665954	-4.22658	2.79253e-06	CE
LOC100696727	100696727	GO:0006811	ion transport	2.54274	1.45752e-05	2.56233	7.82728e-06	CE
LOC100696727	100696727	GO:0071805	potassium ion transmembrane transport	2.54274	1.45752e-05	2.56233	7.82728e-06	CE
LOC100696727	100696727	GO:0034765	regulation of ion transmembrane transport	2.54274	1.45752e-05	2.56233	7.82728e-06	CE
LOC100696727	100696727	GO:0006810	transport	2.54274	1.45752e-05	2.56233	7.82728e-06	CE
LOC100696727	100696727	GO:0006813	potassium ion transport	2.54274	1.45752e-05	2.56233	7.82728e-06	CE
LOC100696727	100696727	GO:0055085	transmembrane transport	2.54274	1.45752e-05	2.56233	7.82728e-06	CE
LOC100696727	100696727	GO:0051260	protein homooligomerization	2.54274	1.45752e-05	2.56233	7.82728e-06	CE
LOC100696924	100696924	GO:0006351	transcription, DNA-templated	-3.42028	0.0287046	-3.89927	0.00168804	CE
LOC100696924	100696924	GO:0006355	regulation of transcription, DNA-templated	-3.42028	0.0287046	-3.89927	0.00168804	CE
LOC100696994	100696994	GO:0034765	regulation of ion transmembrane transport	-4.39564	0.00281097	-3.23989	0.010692	CE
LOC100696994	100696994	GO:0006811	ion transport	-4.39564	0.00281097	-3.23989	0.010692	CE
LOC100696994	100696994	GO:0006810	transport	-4.39564	0.00281097	-3.23989	0.010692	CE
LOC100696994	100696994	GO:0071805	potassium ion transmembrane transport	-4.39564	0.00281097	-3.23989	0.010692	CE
LOC100696994	100696994	GO:0051260	protein homooligomerization	-4.39564	0.00281097	-3.23989	0.010692	CE
LOC100696994	100696994	GO:0006813	potassium ion transport	-4.39564	0.00281097	-3.23989	0.010692	CE
LOC100696994	100696994	GO:0055085	transmembrane transport	-4.39564	0.00281097	-3.23989	0.010692	CE
LOC100697381	100697381	GO:0030901	midbrain development	3.31576	0.00222539	3.53131	0.00132299	BS
LOC100697381	100697381	GO:0050767	regulation of neurogenesis	3.31576	0.00222539	3.53131	0.00132299	BS
LOC100697381	100697381	GO:0007275	multicellular organism development	3.31576	0.00222539	3.53131	0.00132299	BS
LOC100697381	100697381	GO:0006355	regulation of transcription, DNA-templated	3.31576	0.00222539	3.53131	0.00132299	BS
LOC100697381	100697381	GO:0060041	retina development in camera-type eye	3.31576	0.00222539	3.53131	0.00132299	BS
LOC100697381	100697381	GO:0051726	regulation of cell cycle	3.31576	0.00222539	3.53131	0.00132299	BS
LOC100697381	100697381	GO:0006355	regulation of transcription, DNA-templated	5.92503	2.58823e-13	6.55503	2.4093e-14	OT
LOC100697381	100697381	GO:0060041	retina development in camera-type eye	5.92503	2.58823e-13	6.55503	2.4093e-14	OT
LOC100697381	100697381	GO:0051726	regulation of cell cycle	5.92503	2.58823e-13	6.55503	2.4093e-14	OT
LOC100697381	100697381	GO:0007275	multicellular organism development	5.92503	2.58823e-13	6.55503	2.4093e-14	OT
LOC100697381	100697381	GO:0050767	regulation of neurogenesis	5.92503	2.58823e-13	6.55503	2.4093e-14	OT
LOC100697381	100697381	GO:0030901	midbrain development	5.92503	2.58823e-13	6.55503	2.4093e-14	OT
LOC100697440	100697440	GO:0072114	pronephros morphogenesis	4.53056	3.29534e-09	4.64657	3.2127e-09	BS
LOC100697440	100697440	GO:0043049	otic placode formation	4.53056	3.29534e-09	4.64657	3.2127e-09	BS
LOC100697440	100697440	GO:0060118	vestibular receptor cell development	4.53056	3.29534e-09	4.64657	3.2127e-09	BS
LOC100697440	100697440	GO:0009880	embryonic pattern specification	4.53056	3.29534e-09	4.64657	3.2127e-09	BS
LOC100697440	100697440	GO:0021703	locus ceruleus development	4.53056	3.29534e-09	4.64657	3.2127e-09	BS
LOC100697440	100697440	GO:0060271	cilium assembly	4.53056	3.29534e-09	4.64657	3.2127e-09	BS
LOC100697440	100697440	GO:0030878	thyroid gland development	4.53056	3.29534e-09	4.64657	3.2127e-09	BS
LOC100697440	100697440	GO:0030901	midbrain development	4.53056	3.29534e-09	4.64657	3.2127e-09	BS
LOC100697440	100697440	GO:0021588	cerebellum formation	4.53056	3.29534e-09	4.64657	3.2127e-09	BS
LOC100697440	100697440	GO:0021549	cerebellum development	4.53056	3.29534e-09	4.64657	3.2127e-09	BS
LOC100697440	100697440	GO:0048793	pronephros development	4.53056	3.29534e-09	4.64657	3.2127e-09	BS
LOC100697440	100697440	GO:0060113	inner ear receptor cell differentiation	4.53056	3.29534e-09	4.64657	3.2127e-09	BS
LOC100697440	100697440	GO:0001822	kidney development	4.53056	3.29534e-09	4.64657	3.2127e-09	BS
LOC100697440	100697440	GO:0007399	nervous system development	4.53056	3.29534e-09	4.64657	3.2127e-09	BS
LOC100697440	100697440	GO:0030902	hindbrain development	4.53056	3.29534e-09	4.64657	3.2127e-09	BS
LOC100697440	100697440	GO:0034672	anterior/posterior pattern specification involved in pronephros development	4.53056	3.29534e-09	4.64657	3.2127e-09	BS
LOC100697440	100697440	GO:0007422	peripheral nervous system development	4.53056	3.29534e-09	4.64657	3.2127e-09	BS
LOC100697440	100697440	GO:0009952	anterior/posterior pattern specification	4.53056	3.29534e-09	4.64657	3.2127e-09	BS
LOC100697440	100697440	GO:0001708	cell fate specification	4.53056	3.29534e-09	4.64657	3.2127e-09	BS
LOC100697440	100697440	GO:0048596	embryonic camera-type eye morphogenesis	4.53056	3.29534e-09	4.64657	3.2127e-09	BS
LOC100697440	100697440	GO:0030917	midbrain-hindbrain boundary development	4.53056	3.29534e-09	4.64657	3.2127e-09	BS
LOC100697440	100697440	GO:0035775	pronephric glomerulus morphogenesis	4.53056	3.29534e-09	4.64657	3.2127e-09	BS
LOC100697440	100697440	GO:0007275	multicellular organism development	4.53056	3.29534e-09	4.64657	3.2127e-09	BS
LOC100697440	100697440	GO:0006351	transcription, DNA-templated	4.53056	3.29534e-09	4.64657	3.2127e-09	BS
LOC100697440	100697440	GO:0006355	regulation of transcription, DNA-templated	4.53056	3.29534e-09	4.64657	3.2127e-09	BS
LOC100697440	100697440	GO:0030878	thyroid gland development	2.60793	0.0352537	2.98687	0.0148867	OT
LOC100697440	100697440	GO:0021703	locus ceruleus development	2.60793	0.0352537	2.98687	0.0148867	OT
LOC100697440	100697440	GO:0060271	cilium assembly	2.60793	0.0352537	2.98687	0.0148867	OT
LOC100697440	100697440	GO:0021588	cerebellum formation	2.60793	0.0352537	2.98687	0.0148867	OT
LOC100697440	100697440	GO:0021549	cerebellum development	2.60793	0.0352537	2.98687	0.0148867	OT
LOC100697440	100697440	GO:0030901	midbrain development	2.60793	0.0352537	2.98687	0.0148867	OT
LOC100697440	100697440	GO:0030902	hindbrain development	2.60793	0.0352537	2.98687	0.0148867	OT
LOC100697440	100697440	GO:0006355	regulation of transcription, DNA-templated	2.60793	0.0352537	2.98687	0.0148867	OT
LOC100697440	100697440	GO:0030917	midbrain-hindbrain boundary development	2.60793	0.0352537	2.98687	0.0148867	OT
LOC100697440	100697440	GO:0072114	pronephros morphogenesis	2.60793	0.0352537	2.98687	0.0148867	OT
LOC100697440	100697440	GO:0009952	anterior/posterior pattern specification	2.60793	0.0352537	2.98687	0.0148867	OT
LOC100697440	100697440	GO:0060113	inner ear receptor cell differentiation	2.60793	0.0352537	2.98687	0.0148867	OT
LOC100697440	100697440	GO:0043049	otic placode formation	2.60793	0.0352537	2.98687	0.0148867	OT
LOC100697440	100697440	GO:0048793	pronephros development	2.60793	0.0352537	2.98687	0.0148867	OT
LOC100697440	100697440	GO:0035775	pronephric glomerulus morphogenesis	2.60793	0.0352537	2.98687	0.0148867	OT
LOC100697440	100697440	GO:0034672	anterior/posterior pattern specification involved in pronephros development	2.60793	0.0352537	2.98687	0.0148867	OT
LOC100697440	100697440	GO:0007275	multicellular organism development	2.60793	0.0352537	2.98687	0.0148867	OT
LOC100697440	100697440	GO:0006351	transcription, DNA-templated	2.60793	0.0352537	2.98687	0.0148867	OT
LOC100697440	100697440	GO:0060118	vestibular receptor cell development	2.60793	0.0352537	2.98687	0.0148867	OT
LOC100697440	100697440	GO:0009880	embryonic pattern specification	2.60793	0.0352537	2.98687	0.0148867	OT
LOC100697440	100697440	GO:0048596	embryonic camera-type eye morphogenesis	2.60793	0.0352537	2.98687	0.0148867	OT
LOC100697440	100697440	GO:0007422	peripheral nervous system development	2.60793	0.0352537	2.98687	0.0148867	OT
LOC100697440	100697440	GO:0007399	nervous system development	2.60793	0.0352537	2.98687	0.0148867	OT
LOC100697440	100697440	GO:0001708	cell fate specification	2.60793	0.0352537	2.98687	0.0148867	OT
LOC100697440	100697440	GO:0001822	kidney development	2.60793	0.0352537	2.98687	0.0148867	OT
LOC100697445	100697445	GO:0007165	signal transduction	4.73607	2.74402e-06	4.49229	1.68733e-06	TE
LOC100697445	100697445	GO:0007186	G-protein coupled receptor signaling pathway	4.73607	2.74402e-06	4.49229	1.68733e-06	TE
LOC100697557	100697557	GO:0060079	excitatory postsynaptic potential	-3.08444	4.41484e-05	-2.67192	0.00188429	CE
LOC100697557	100697557	GO:0035235	ionotropic glutamate receptor signaling pathway	-3.08444	4.41484e-05	-2.67192	0.00188429	CE
LOC100697557	100697557	GO:0034220	ion transmembrane transport	-3.08444	4.41484e-05	-2.67192	0.00188429	CE
LOC100697557	100697557	GO:0006811	ion transport	-3.08444	4.41484e-05	-2.67192	0.00188429	CE
LOC100697557	100697557	GO:0006810	transport	-3.08444	4.41484e-05	-2.67192	0.00188429	CE
LOC100698009	100698009	GO:0006351	transcription, DNA-templated	-2.52557	0.0145592	-2.62419	0.00195784	CE
LOC100698009	100698009	GO:0006355	regulation of transcription, DNA-templated	-2.52557	0.0145592	-2.62419	0.00195784	CE
LOC100698009	100698009	GO:0007275	multicellular organism development	-2.52557	0.0145592	-2.62419	0.00195784	CE
LOC100698009	100698009	GO:0007275	multicellular organism development	2.57284	8.67768e-05	2.50909	0.000252544	OT
LOC100698009	100698009	GO:0006351	transcription, DNA-templated	2.57284	8.67768e-05	2.50909	0.000252544	OT
LOC100698009	100698009	GO:0006355	regulation of transcription, DNA-templated	2.57284	8.67768e-05	2.50909	0.000252544	OT
LOC100698009	100698009	GO:0006355	regulation of transcription, DNA-templated	-3.04276	2.59527e-05	-2.74178	0.00062961	TE
LOC100698009	100698009	GO:0007275	multicellular organism development	-3.04276	2.59527e-05	-2.74178	0.00062961	TE
LOC100698009	100698009	GO:0006351	transcription, DNA-templated	-3.04276	2.59527e-05	-2.74178	0.00062961	TE
LOC100698301	100698301	GO:0007166	cell surface receptor signaling pathway	-3.34678	3.07086e-05	-3.6255	4.77716e-07	CE
LOC100698301	100698301	GO:0007165	signal transduction	-3.34678	3.07086e-05	-3.6255	4.77716e-07	CE
LOC100698301	100698301	GO:0007186	G-protein coupled receptor signaling pathway	-3.34678	3.07086e-05	-3.6255	4.77716e-07	CE
LOC100698349	100698349	GO:0006355	regulation of transcription, DNA-templated	5.47917	3.1528e-10	5.33071	8.50805e-09	BS
LOC100698622	100698622	GO:0060079	excitatory postsynaptic potential	-4.79216	3.28379e-16	-4.46541	3.85327e-17	CE
LOC100698622	100698622	GO:0034220	ion transmembrane transport	-4.79216	3.28379e-16	-4.46541	3.85327e-17	CE
LOC100698622	100698622	GO:0006811	ion transport	-4.79216	3.28379e-16	-4.46541	3.85327e-17	CE
LOC100698622	100698622	GO:0006810	transport	-4.79216	3.28379e-16	-4.46541	3.85327e-17	CE
LOC100698622	100698622	GO:0035235	ionotropic glutamate receptor signaling pathway	-4.79216	3.28379e-16	-4.46541	3.85327e-17	CE
LOC100698682	100698682	GO:0006357	regulation of transcription from RNA polymerase II promoter	2.70796	3.98229e-05	2.71336	3.0031e-05	TE
LOC100698682	100698682	GO:0006355	regulation of transcription, DNA-templated	2.70796	3.98229e-05	2.71336	3.0031e-05	TE
LOC100698743	100698743	GO:0006886	intracellular protein transport	-3.07511	0.0117325	-2.79195	0.0143188	CE
LOC100698743	100698743	GO:0008277	regulation of G-protein coupled receptor protein signaling pathway	-3.07511	0.0117325	-2.79195	0.0143188	CE
LOC100698769	100698769	GO:0006810	transport	-4.50351	2.59239e-20	-4.56087	7.89292e-23	CE
LOC100698769	100698769	GO:0006811	ion transport	-4.50351	2.59239e-20	-4.56087	7.89292e-23	CE
LOC100698769	100698769	GO:0034220	ion transmembrane transport	-4.50351	2.59239e-20	-4.56087	7.89292e-23	CE
LOC100698769	100698769	GO:0007165	signal transduction	-4.50351	2.59239e-20	-4.56087	7.89292e-23	CE
LOC100698807	100698807	GO:0007218	neuropeptide signaling pathway	-5.4155	0.0215865	-5.04168	0.0124944	CE
LOC100698807	100698807	GO:0007218	neuropeptide signaling pathway	3.19567	0.0076306	2.97383	0.0150964	OB
LOC100698870	100698870	GO:0006810	transport	3.91145	5.13786e-06	3.25902	0.00359456	CE
LOC100698870	100698870	GO:0006811	ion transport	3.91145	5.13786e-06	3.25902	0.00359456	CE
LOC100698870	100698870	GO:0055085	transmembrane transport	3.91145	5.13786e-06	3.25902	0.00359456	CE
LOC100698870	100698870	GO:0070588	calcium ion transmembrane transport	3.91145	5.13786e-06	3.25902	0.00359456	CE
LOC100699096	100699096	GO:0006355	regulation of transcription, DNA-templated	3.64296	0.000224798	3.78834	0.00039973	OT
LOC100699096	100699096	GO:0006351	transcription, DNA-templated	3.64296	0.000224798	3.78834	0.00039973	OT
LOC100699181	100699181	GO:0007422	peripheral nervous system development	2.29799	0.0465286	2.38391	0.0376091	BS
LOC100699181	100699181	GO:0019226	transmission of nerve impulse	2.29799	0.0465286	2.38391	0.0376091	BS
LOC100699181	100699181	GO:0050808	synapse organization	2.29799	0.0465286	2.38391	0.0376091	BS
LOC100699181	100699181	GO:0007411	axon guidance	2.29799	0.0465286	2.38391	0.0376091	BS
LOC100699181	100699181	GO:0042552	myelination	2.29799	0.0465286	2.38391	0.0376091	BS
LOC100699350	100699350	GO:0006355	regulation of transcription, DNA-templated	5.2655	7.0846e-05	4.62441	0.000460512	DI
LOC100699371	100699371	GO:0006813	potassium ion transport	-3.98628	0.001652	-2.84624	0.0199415	CE
LOC100699371	100699371	GO:0006813	potassium ion transport	3.11951	3.11241e-07	2.81008	1.56047e-05	TE
LOC100699420	100699420	GO:0007213	G-protein coupled acetylcholine receptor signaling pathway	-3.60039	0.00482307	-3.13624	0.00519074	CE
LOC100699420	100699420	GO:0007186	G-protein coupled receptor signaling pathway	-3.60039	0.00482307	-3.13624	0.00519074	CE
LOC100699420	100699420	GO:0007165	signal transduction	-3.60039	0.00482307	-3.13624	0.00519074	CE
LOC100699420	100699420	GO:0040012	regulation of locomotion	-3.60039	0.00482307	-3.13624	0.00519074	CE
LOC100699420	100699420	GO:0007165	signal transduction	4.07485	1.81015e-17	3.45576	6.2456e-12	DI
LOC100699420	100699420	GO:0040012	regulation of locomotion	4.07485	1.81015e-17	3.45576	6.2456e-12	DI
LOC100699420	100699420	GO:0007213	G-protein coupled acetylcholine receptor signaling pathway	4.07485	1.81015e-17	3.45576	6.2456e-12	DI
LOC100699420	100699420	GO:0007186	G-protein coupled receptor signaling pathway	4.07485	1.81015e-17	3.45576	6.2456e-12	DI
LOC100699440	100699440	GO:0006811	ion transport	-4.07085	5.66728e-08	-4.20221	9.54441e-10	CE
LOC100699440	100699440	GO:0006810	transport	-4.07085	5.66728e-08	-4.20221	9.54441e-10	CE
LOC100699440	100699440	GO:0035725	sodium ion transmembrane transport	-4.07085	5.66728e-08	-4.20221	9.54441e-10	CE
LOC100699440	100699440	GO:0006814	sodium ion transport	-4.07085	5.66728e-08	-4.20221	9.54441e-10	CE
LOC100699490	100699490	GO:0007186	G-protein coupled receptor signaling pathway	-5.80474	0.00101457	-5.08906	0.00462408	CE
LOC100699490	100699490	GO:0038170	somatostatin signaling pathway	-5.80474	0.00101457	-5.08906	0.00462408	CE
LOC100699490	100699490	GO:0007165	signal transduction	-5.80474	0.00101457	-5.08906	0.00462408	CE
LOC100699490	100699490	GO:0038170	somatostatin signaling pathway	4.05694	1.06098e-08	4.00359	1.2158e-07	OB
LOC100699490	100699490	GO:0007186	G-protein coupled receptor signaling pathway	4.05694	1.06098e-08	4.00359	1.2158e-07	OB
LOC100699490	100699490	GO:0007165	signal transduction	4.05694	1.06098e-08	4.00359	1.2158e-07	OB
LOC100699490	100699490	GO:0007186	G-protein coupled receptor signaling pathway	4.27957	3.31742e-11	4.8271	2.29872e-13	TE
LOC100699490	100699490	GO:0007165	signal transduction	4.27957	3.31742e-11	4.8271	2.29872e-13	TE
LOC100699490	100699490	GO:0038170	somatostatin signaling pathway	4.27957	3.31742e-11	4.8271	2.29872e-13	TE
LOC100699552	100699552	GO:0006654	phosphatidic acid biosynthetic process	-3.39013	0.0303892	-3.85258	0.00582678	CE
LOC100699552	100699552	GO:0048017	inositol lipid-mediated signaling	-3.39013	0.0303892	-3.85258	0.00582678	CE
LOC100699552	100699552	GO:0001525	angiogenesis	-3.39013	0.0303892	-3.85258	0.00582678	CE
LOC100699552	100699552	GO:0006654	phosphatidic acid biosynthetic process	2.8191	0.00136198	2.7172	0.00582678	TE
LOC100699552	100699552	GO:0001525	angiogenesis	2.8191	0.00136198	2.7172	0.00582678	TE
LOC100699552	100699552	GO:0048017	inositol lipid-mediated signaling	2.8191	0.00136198	2.7172	0.00582678	TE
LOC100699600	100699600	GO:0006629	lipid metabolic process	-4.75453	0.00183586	-3.31459	0.017496	CE
LOC100699600	100699600	GO:0055085	transmembrane transport	-4.75453	0.00183586	-3.31459	0.017496	CE
LOC100699673	100699673	GO:0007155	cell adhesion	-4.0401	6.48e-14	-3.92883	2.10531e-15	CE
LOC100699673	100699673	GO:0051963	regulation of synapse assembly	-4.0401	6.48e-14	-3.92883	2.10531e-15	CE
LOC100699673	100699673	GO:0046718	viral entry into host cell	-4.0401	6.48e-14	-3.92883	2.10531e-15	CE
LOC100699838	100699838	GO:0035556	intracellular signal transduction	-2.77609	0.0446996	-2.80613	0.0210756	CE
LOC100699838	100699838	GO:0043547	positive regulation of GTPase activity	-2.77609	0.0446996	-2.80613	0.0210756	CE
LOC100699838	100699838	GO:0007165	signal transduction	-2.77609	0.0446996	-2.80613	0.0210756	CE
LOC100699838	100699838	GO:0021623	oculomotor nerve formation	-2.77609	0.0446996	-2.80613	0.0210756	CE
LOC100699899	100699899	GO:0006468	protein phosphorylation	-2.5245	0.0410177	-2.49063	0.0269416	CE
LOC100699899	100699899	GO:0035556	intracellular signal transduction	-2.5245	0.0410177	-2.49063	0.0269416	CE
LOC100699899	100699899	GO:0006182	cGMP biosynthetic process	-2.5245	0.0410177	-2.49063	0.0269416	CE
LOC100699899	100699899	GO:0009190	cyclic nucleotide biosynthetic process	-2.5245	0.0410177	-2.49063	0.0269416	CE
LOC100700017	100700017	GO:0006810	transport	3.40296	0.00129579	4.02932	4.61157e-06	DI
LOC100700017	100700017	GO:0060078	regulation of postsynaptic membrane potential	3.40296	0.00129579	4.02932	4.61157e-06	DI
LOC100700017	100700017	GO:0060079	excitatory postsynaptic potential	3.40296	0.00129579	4.02932	4.61157e-06	DI
LOC100700017	100700017	GO:0006811	ion transport	3.40296	0.00129579	4.02932	4.61157e-06	DI
LOC100700017	100700017	GO:0034220	ion transmembrane transport	3.40296	0.00129579	4.02932	4.61157e-06	DI
LOC100700102	100700102	GO:0007186	G-protein coupled receptor signaling pathway	-5.6835	6.12037e-06	-5.85	1.55805e-07	CE
LOC100700102	100700102	GO:0007165	signal transduction	-5.6835	6.12037e-06	-5.85	1.55805e-07	CE
LOC100700102	100700102	GO:0007186	G-protein coupled receptor signaling pathway	2.99434	0.000160873	3.52282	6.22284e-08	DI
LOC100700102	100700102	GO:0007165	signal transduction	2.99434	0.000160873	3.52282	6.22284e-08	DI
LOC100700102	100700102	GO:0007186	G-protein coupled receptor signaling pathway	3.22319	8.55688e-06	2.93351	0.000160622	TE
LOC100700102	100700102	GO:0007165	signal transduction	3.22319	8.55688e-06	2.93351	0.000160622	TE
LOC100700169	100700169	GO:0009607	response to biotic stimulus	-3.82036	0.00435405	-3.12115	0.0117388	CE
LOC100700221	100700221	GO:0007165	signal transduction	-3.2274	6.83133e-05	-4.26086	3.80843e-11	CE
LOC100700221	100700221	GO:0007186	G-protein coupled receptor signaling pathway	-3.2274	6.83133e-05	-4.26086	3.80843e-11	CE
LOC100700223	100700223	GO:0006355	regulation of transcription, DNA-templated	4.73103	0.000466637	4.15189	0.00548076	OB
LOC100700424	100700424	GO:0006351	transcription, DNA-templated	3.21812	0.000658251	3.19568	0.000844996	TE
LOC100700424	100700424	GO:0006355	regulation of transcription, DNA-templated	3.21812	0.000658251	3.19568	0.000844996	TE
LOC100700424	100700424	GO:0043401	steroid hormone mediated signaling pathway	3.21812	0.000658251	3.19568	0.000844996	TE
LOC100700424	100700424	GO:0060841	venous blood vessel development	3.21812	0.000658251	3.19568	0.000844996	TE
LOC100700424	100700424	GO:0001944	vasculature development	3.21812	0.000658251	3.19568	0.000844996	TE
LOC100700424	100700424	GO:0030522	intracellular receptor signaling pathway	3.21812	0.000658251	3.19568	0.000844996	TE
LOC100700603	100700603	GO:0051260	protein homooligomerization	-6.50296	4.46494e-05	-4.2377	0.000273383	CE
LOC100700603	100700603	GO:0055085	transmembrane transport	-6.50296	4.46494e-05	-4.2377	0.000273383	CE
LOC100700603	100700603	GO:0071805	potassium ion transmembrane transport	-6.50296	4.46494e-05	-4.2377	0.000273383	CE
LOC100700603	100700603	GO:0034765	regulation of ion transmembrane transport	-6.50296	4.46494e-05	-4.2377	0.000273383	CE
LOC100700603	100700603	GO:0006813	potassium ion transport	-6.50296	4.46494e-05	-4.2377	0.000273383	CE
LOC100700603	100700603	GO:0006811	ion transport	-6.50296	4.46494e-05	-4.2377	0.000273383	CE
LOC100700603	100700603	GO:0006810	transport	-6.50296	4.46494e-05	-4.2377	0.000273383	CE
LOC100700603	100700603	GO:0006811	ion transport	2.95061	0.000898279	2.49656	0.0114745	TE
LOC100700603	100700603	GO:0034765	regulation of ion transmembrane transport	2.95061	0.000898279	2.49656	0.0114745	TE
LOC100700603	100700603	GO:0071805	potassium ion transmembrane transport	2.95061	0.000898279	2.49656	0.0114745	TE
LOC100700603	100700603	GO:0051260	protein homooligomerization	2.95061	0.000898279	2.49656	0.0114745	TE
LOC100700603	100700603	GO:0055085	transmembrane transport	2.95061	0.000898279	2.49656	0.0114745	TE
LOC100700603	100700603	GO:0006813	potassium ion transport	2.95061	0.000898279	2.49656	0.0114745	TE
LOC100700603	100700603	GO:0006810	transport	2.95061	0.000898279	2.49656	0.0114745	TE
LOC100700643	100700643	GO:0007165	signal transduction	2.61878	0.0028525	3.52111	1.52437e-06	TE
LOC100700643	100700643	GO:0007218	neuropeptide signaling pathway	2.61878	0.0028525	3.52111	1.52437e-06	TE
LOC100700643	100700643	GO:0007186	G-protein coupled receptor signaling pathway	2.61878	0.0028525	3.52111	1.52437e-06	TE
LOC100700683	100700683	GO:0055011	atrial cardiac muscle cell differentiation	4.36416	7.40098e-07	3.90026	1.18699e-05	DI
LOC100700683	100700683	GO:0048936	peripheral nervous system neuron axonogenesis	4.36416	7.40098e-07	3.90026	1.18699e-05	DI
LOC100700683	100700683	GO:0003324	pancreatic D cell development	4.36416	7.40098e-07	3.90026	1.18699e-05	DI
LOC100700683	100700683	GO:0003322	pancreatic A cell development	4.36416	7.40098e-07	3.90026	1.18699e-05	DI
LOC100700683	100700683	GO:0097154	GABAergic neuron differentiation	4.36416	7.40098e-07	3.90026	1.18699e-05	DI
LOC100700683	100700683	GO:0008016	regulation of heart contraction	4.36416	7.40098e-07	3.90026	1.18699e-05	DI
LOC100700683	100700683	GO:0003323	type B pancreatic cell development	4.36416	7.40098e-07	3.90026	1.18699e-05	DI
LOC100700683	100700683	GO:0021522	spinal cord motor neuron differentiation	4.36416	7.40098e-07	3.90026	1.18699e-05	DI
LOC100700683	100700683	GO:0048675	axon extension	4.36416	7.40098e-07	3.90026	1.18699e-05	DI
LOC100700683	100700683	GO:0048665	neuron fate specification	4.36416	7.40098e-07	3.90026	1.18699e-05	DI
LOC100700683	100700683	GO:0048666	neuron development	4.36416	7.40098e-07	3.90026	1.18699e-05	DI
LOC100700683	100700683	GO:0031017	exocrine pancreas development	4.36416	7.40098e-07	3.90026	1.18699e-05	DI
LOC100700683	100700683	GO:0006355	regulation of transcription, DNA-templated	4.36416	7.40098e-07	3.90026	1.18699e-05	DI
LOC100700683	100700683	GO:0021527	spinal cord association neuron differentiation	4.36416	7.40098e-07	3.90026	1.18699e-05	DI
LOC100700683	100700683	GO:0031018	endocrine pancreas development	4.36416	7.40098e-07	3.90026	1.18699e-05	DI
LOC100700816	100700816	GO:0034765	regulation of ion transmembrane transport	2.64635	1.08098e-05	2.84509	8.89473e-08	CE
LOC100700816	100700816	GO:0055085	transmembrane transport	2.64635	1.08098e-05	2.84509	8.89473e-08	CE
LOC100700816	100700816	GO:0006813	potassium ion transport	2.64635	1.08098e-05	2.84509	8.89473e-08	CE
LOC100700816	100700816	GO:0006810	transport	2.64635	1.08098e-05	2.84509	8.89473e-08	CE
LOC100700816	100700816	GO:0071805	potassium ion transmembrane transport	2.64635	1.08098e-05	2.84509	8.89473e-08	CE
LOC100700816	100700816	GO:0051260	protein homooligomerization	2.64635	1.08098e-05	2.84509	8.89473e-08	CE
LOC100700816	100700816	GO:0006811	ion transport	2.64635	1.08098e-05	2.84509	8.89473e-08	CE
LOC100701109	100701109	GO:0042325	regulation of phosphorylation	2.74511	0.00465717	3.02277	0.0025225	BS
LOC100701194	100701194	GO:0035235	ionotropic glutamate receptor signaling pathway	4.22372	0.00040516	3.95922	0.00043529	BS
LOC100701194	100701194	GO:0034220	ion transmembrane transport	4.22372	0.00040516	3.95922	0.00043529	BS
LOC100701194	100701194	GO:0006810	transport	4.22372	0.00040516	3.95922	0.00043529	BS
LOC100701194	100701194	GO:0060079	excitatory postsynaptic potential	4.22372	0.00040516	3.95922	0.00043529	BS
LOC100701194	100701194	GO:0006811	ion transport	4.22372	0.00040516	3.95922	0.00043529	BS
LOC100701194	100701194	GO:0060079	excitatory postsynaptic potential	6.8487	1.4919e-12	6.12218	1.2588e-11	CE
LOC100701194	100701194	GO:0034220	ion transmembrane transport	6.8487	1.4919e-12	6.12218	1.2588e-11	CE
LOC100701194	100701194	GO:0006810	transport	6.8487	1.4919e-12	6.12218	1.2588e-11	CE
LOC100701194	100701194	GO:0035235	ionotropic glutamate receptor signaling pathway	6.8487	1.4919e-12	6.12218	1.2588e-11	CE
LOC100701194	100701194	GO:0006811	ion transport	6.8487	1.4919e-12	6.12218	1.2588e-11	CE
LOC100701195	100701195	GO:0001755	neural crest cell migration	-5.54574	0.00455807	-3.58064	0.0188042	CE
LOC100701248	100701248	GO:0045475	locomotor rhythm	3.0622	7.92927e-06	2.58185	0.0019021	BS
LOC100701248	100701248	GO:0016310	phosphorylation	3.0622	7.92927e-06	2.58185	0.0019021	BS
LOC100701248	100701248	GO:0006468	protein phosphorylation	3.0622	7.92927e-06	2.58185	0.0019021	BS
LOC100701248	100701248	GO:0045475	locomotor rhythm	-5.06295	7.05225e-05	-4.28261	5.8844e-05	CE
LOC100701248	100701248	GO:0006468	protein phosphorylation	-5.06295	7.05225e-05	-4.28261	5.8844e-05	CE
LOC100701248	100701248	GO:0016310	phosphorylation	-5.06295	7.05225e-05	-4.28261	5.8844e-05	CE
LOC100701374	100701374	GO:0007186	G-protein coupled receptor signaling pathway	3.09623	0.00614337	2.99475	0.0074109	TE
LOC100701475	100701475	GO:0007155	cell adhesion	-3.84003	1.26831e-12	-4.17577	1.35918e-16	CE
LOC100701475	100701475	GO:0007156	homophilic cell adhesion via plasma membrane adhesion molecules	-3.84003	1.26831e-12	-4.17577	1.35918e-16	CE
LOC100701626	100701626	GO:0007165	signal transduction	5.28562	2.13989e-16	5.28608	2.14553e-16	CE
LOC100701626	100701626	GO:0007165	signal transduction	-3.5291	0.00230992	-3.99101	0.00047952	TE
LOC100701643	100701643	GO:0007165	signal transduction	-4.48675	4.83563e-06	-4.5657	5.02286e-07	CE
LOC100701643	100701643	GO:0007186	G-protein coupled receptor signaling pathway	-4.48675	4.83563e-06	-4.5657	5.02286e-07	CE
LOC100701884	100701884	GO:0007186	G-protein coupled receptor signaling pathway	-2.76572	0.0471298	-2.81957	0.0162263	CE
LOC100701884	100701884	GO:0007165	signal transduction	-2.76572	0.0471298	-2.81957	0.0162263	CE
LOC100701993	100701993	GO:0006813	potassium ion transport	-3.63574	0.000726682	-5.12569	3.82419e-07	CE
LOC100701993	100701993	GO:0006811	ion transport	-3.63574	0.000726682	-5.12569	3.82419e-07	CE
LOC100701993	100701993	GO:0055085	transmembrane transport	-3.63574	0.000726682	-5.12569	3.82419e-07	CE
LOC100701993	100701993	GO:0006810	transport	-3.63574	0.000726682	-5.12569	3.82419e-07	CE
LOC100701993	100701993	GO:0034765	regulation of ion transmembrane transport	-3.63574	0.000726682	-5.12569	3.82419e-07	CE
LOC100701993	100701993	GO:0071805	potassium ion transmembrane transport	-3.63574	0.000726682	-5.12569	3.82419e-07	CE
LOC100701993	100701993	GO:0051260	protein homooligomerization	-3.63574	0.000726682	-5.12569	3.82419e-07	CE
LOC100702148	100702148	GO:0001558	regulation of cell growth	2.83832	0.0473315	2.7173	0.0495999	OB
LOC100702148	100702148	GO:0001558	regulation of cell growth	4.10326	2.00802e-06	4.46038	5.4904e-08	TE
LOC100702227	100702227	GO:0006811	ion transport	-2.90074	8.36529e-07	-3.11174	1.02473e-09	CE
LOC100702227	100702227	GO:0060079	excitatory postsynaptic potential	-2.90074	8.36529e-07	-3.11174	1.02473e-09	CE
LOC100702227	100702227	GO:0006810	transport	-2.90074	8.36529e-07	-3.11174	1.02473e-09	CE
LOC100702227	100702227	GO:0034220	ion transmembrane transport	-2.90074	8.36529e-07	-3.11174	1.02473e-09	CE
LOC100702227	100702227	GO:0035235	ionotropic glutamate receptor signaling pathway	-2.90074	8.36529e-07	-3.11174	1.02473e-09	CE
LOC100702270	100702270	GO:0006508	proteolysis	-3.07195	0.017064	-3.36078	0.00186415	CE
LOC100702345	100702345	GO:0050796	regulation of insulin secretion	-5.69675	2.1808e-07	-6.02621	3.67082e-09	CE
LOC100702345	100702345	GO:0017158	regulation of calcium ion-dependent exocytosis	-5.69675	2.1808e-07	-6.02621	3.67082e-09	CE
LOC100702345	100702345	GO:0017158	regulation of calcium ion-dependent exocytosis	2.65407	0.00117785	2.98936	4.86721e-06	TE
LOC100702345	100702345	GO:0050796	regulation of insulin secretion	2.65407	0.00117785	2.98936	4.86721e-06	TE
LOC100702438	100702438	GO:0007155	cell adhesion	-3.79118	2.14274e-06	-3.93434	7.74716e-09	CE
LOC100702438	100702438	GO:0007156	homophilic cell adhesion via plasma membrane adhesion molecules	-3.79118	2.14274e-06	-3.93434	7.74716e-09	CE
LOC100702479	100702479	GO:0006355	regulation of transcription, DNA-templated	-4.04104	0.00488951	-4.27373	0.000942283	CE
LOC100702479	100702479	GO:0001945	lymph vessel development	-4.04104	0.00488951	-4.27373	0.000942283	CE
LOC100702479	100702479	GO:0006357	regulation of transcription from RNA polymerase II promoter	-4.04104	0.00488951	-4.27373	0.000942283	CE
LOC100702479	100702479	GO:0051726	regulation of cell cycle	-4.04104	0.00488951	-4.27373	0.000942283	CE
LOC100702479	100702479	GO:0060047	heart contraction	-4.04104	0.00488951	-4.27373	0.000942283	CE
LOC100702479	100702479	GO:0006351	transcription, DNA-templated	-4.04104	0.00488951	-4.27373	0.000942283	CE
LOC100702483	100702483	GO:0007166	cell surface receptor signaling pathway	-6.88738	3.53805e-05	-4.08514	0.000329247	CE
LOC100702483	100702483	GO:0007275	multicellular organism development	-6.88738	3.53805e-05	-4.08514	0.000329247	CE
LOC100702483	100702483	GO:0016055	Wnt signaling pathway	-6.88738	3.53805e-05	-4.08514	0.000329247	CE
LOC100702581	100702581	GO:0007165	signal transduction	3.60201	8.32391e-06	3.84646	1.03719e-05	OT
LOC100702581	100702581	GO:0007186	G-protein coupled receptor signaling pathway	3.60201	8.32391e-06	3.84646	1.03719e-05	OT
LOC100702624	100702624	GO:0007399	nervous system development	-2.74958	0.0122072	-4.28436	2.21251e-08	CE
LOC100702624	100702624	GO:0007155	cell adhesion	-2.74958	0.0122072	-4.28436	2.21251e-08	CE
LOC100702624	100702624	GO:0007411	axon guidance	-2.74958	0.0122072	-4.28436	2.21251e-08	CE
LOC100702641	100702641	GO:0008152	metabolic process	4.64425	3.25923e-13	4.54722	4.6588e-12	CE
LOC100702641	100702641	GO:0005975	carbohydrate metabolic process	4.64425	3.25923e-13	4.54722	4.6588e-12	CE
LOC100702836	100702836	GO:0048812	neuron projection morphogenesis	2.57123	0.0122941	2.53299	0.014128	OT
LOC100702836	100702836	GO:0007156	homophilic cell adhesion via plasma membrane adhesion molecules	2.57123	0.0122941	2.53299	0.014128	OT
LOC100702836	100702836	GO:0007155	cell adhesion	2.57123	0.0122941	2.53299	0.014128	OT
LOC100702836	100702836	GO:0007399	nervous system development	2.57123	0.0122941	2.53299	0.014128	OT
LOC100702838	100702838	GO:0007165	signal transduction	3.0399	3.56967e-11	3.17223	3.70037e-13	CE
LOC100702838	100702838	GO:0071526	semaphorin-plexin signaling pathway	3.0399	3.56967e-11	3.17223	3.70037e-13	CE
LOC100702846	100702846	GO:0006171	cAMP biosynthetic process	-4.14626	0.00013912	-4.62641	1.06759e-05	CE
LOC100702846	100702846	GO:0009190	cyclic nucleotide biosynthetic process	-4.14626	0.00013912	-4.62641	1.06759e-05	CE
LOC100702846	100702846	GO:0035556	intracellular signal transduction	-4.14626	0.00013912	-4.62641	1.06759e-05	CE
LOC100702904	100702904	GO:0035556	intracellular signal transduction	-3.89351	4.33055e-10	-4.83147	1.82379e-15	CE
LOC100702904	100702904	GO:0035556	intracellular signal transduction	2.81735	1.39389e-08	3.37891	1.20026e-15	DI
LOC100702920	100702920	GO:0048596	embryonic camera-type eye morphogenesis	2.48307	0.0125611	2.57845	0.00422067	OT
LOC100702920	100702920	GO:0030902	hindbrain development	2.48307	0.0125611	2.57845	0.00422067	OT
LOC100703189	100703189	GO:0006468	protein phosphorylation	3.49768	1.11723e-15	3.1817	5.14983e-12	CE
LOC100703256	100703256	GO:0006811	ion transport	-2.45652	0.00899415	-3.0033	6.21798e-06	OB
LOC100703256	100703256	GO:0055085	transmembrane transport	-2.45652	0.00899415	-3.0033	6.21798e-06	OB
LOC100703256	100703256	GO:0051260	protein homooligomerization	-2.45652	0.00899415	-3.0033	6.21798e-06	OB
LOC100703256	100703256	GO:0034765	regulation of ion transmembrane transport	-2.45652	0.00899415	-3.0033	6.21798e-06	OB
LOC100703256	100703256	GO:0071805	potassium ion transmembrane transport	-2.45652	0.00899415	-3.0033	6.21798e-06	OB
LOC100703256	100703256	GO:0006810	transport	-2.45652	0.00899415	-3.0033	6.21798e-06	OB
LOC100703256	100703256	GO:0006813	potassium ion transport	-2.45652	0.00899415	-3.0033	6.21798e-06	OB
LOC100703353	100703353	GO:0006811	ion transport	-2.83722	0.00748486	-4.31555	1.543e-08	CE
LOC100703353	100703353	GO:0006813	potassium ion transport	-2.83722	0.00748486	-4.31555	1.543e-08	CE
LOC100703353	100703353	GO:0071805	potassium ion transmembrane transport	-2.83722	0.00748486	-4.31555	1.543e-08	CE
LOC100703353	100703353	GO:0034765	regulation of ion transmembrane transport	-2.83722	0.00748486	-4.31555	1.543e-08	CE
LOC100703353	100703353	GO:0055085	transmembrane transport	-2.83722	0.00748486	-4.31555	1.543e-08	CE
LOC100703353	100703353	GO:0006810	transport	-2.83722	0.00748486	-4.31555	1.543e-08	CE
LOC100703503	100703503	GO:0030902	hindbrain development	5.27616	1.87395e-14	5.10621	2.19342e-13	CE
LOC100703503	100703503	GO:0021534	cell proliferation in hindbrain	5.27616	1.87395e-14	5.10621	2.19342e-13	CE
LOC100703503	100703503	GO:0021592	fourth ventricle development	5.27616	1.87395e-14	5.10621	2.19342e-13	CE
LOC100703503	100703503	GO:0021592	fourth ventricle development	-5.32055	0.00170601	-4.55648	0.012021	DI
LOC100703503	100703503	GO:0030902	hindbrain development	-5.32055	0.00170601	-4.55648	0.012021	DI
LOC100703503	100703503	GO:0021534	cell proliferation in hindbrain	-5.32055	0.00170601	-4.55648	0.012021	DI
LOC100703625	100703625	GO:0034765	regulation of ion transmembrane transport	-4.16666	3.04561e-09	-4.28708	3.88844e-11	CE
LOC100703625	100703625	GO:0006810	transport	-4.16666	3.04561e-09	-4.28708	3.88844e-11	CE
LOC100703625	100703625	GO:0006813	potassium ion transport	-4.16666	3.04561e-09	-4.28708	3.88844e-11	CE
LOC100703625	100703625	GO:0051260	protein homooligomerization	-4.16666	3.04561e-09	-4.28708	3.88844e-11	CE
LOC100703625	100703625	GO:0071805	potassium ion transmembrane transport	-4.16666	3.04561e-09	-4.28708	3.88844e-11	CE
LOC100703625	100703625	GO:0055085	transmembrane transport	-4.16666	3.04561e-09	-4.28708	3.88844e-11	CE
LOC100703625	100703625	GO:0006811	ion transport	-4.16666	3.04561e-09	-4.28708	3.88844e-11	CE
LOC100703882	100703882	GO:0006955	immune response	4.71353	7.14762e-11	3.77488	4.49362e-05	DI
LOC100704015	100704015	GO:0035023	regulation of Rho protein signal transduction	-4.52467	0.00889015	-4.29506	0.00318181	CE
LOC100704015	100704015	GO:0043547	positive regulation of GTPase activity	-4.52467	0.00889015	-4.29506	0.00318181	CE
LOC100704015	100704015	GO:0035556	intracellular signal transduction	-4.52467	0.00889015	-4.29506	0.00318181	CE
LOC100704015	100704015	GO:0043547	positive regulation of GTPase activity	2.73118	0.00889015	2.80709	0.00318383	DI
LOC100704015	100704015	GO:0035023	regulation of Rho protein signal transduction	2.73118	0.00889015	2.80709	0.00318383	DI
LOC100704015	100704015	GO:0035556	intracellular signal transduction	2.73118	0.00889015	2.80709	0.00318383	DI
LOC100704078	100704078	GO:0098656	anion transmembrane transport	4.36992	3.08945e-07	4.55166	3.85631e-08	DI
LOC100704078	100704078	GO:0006820	anion transport	4.36992	3.08945e-07	4.55166	3.85631e-08	DI
LOC100704078	100704078	GO:0006810	transport	4.36992	3.08945e-07	4.55166	3.85631e-08	DI
LOC100704078	100704078	GO:0015698	inorganic anion transport	4.36992	3.08945e-07	4.55166	3.85631e-08	DI
LOC100704078	100704078	GO:0006811	ion transport	4.36992	3.08945e-07	4.55166	3.85631e-08	DI
LOC100704078	100704078	GO:0006810	transport	4.67148	1.34882e-08	4.81853	2.25363e-09	TE
LOC100704078	100704078	GO:0006811	ion transport	4.67148	1.34882e-08	4.81853	2.25363e-09	TE
LOC100704078	100704078	GO:0098656	anion transmembrane transport	4.67148	1.34882e-08	4.81853	2.25363e-09	TE
LOC100704078	100704078	GO:0006820	anion transport	4.67148	1.34882e-08	4.81853	2.25363e-09	TE
LOC100704078	100704078	GO:0015698	inorganic anion transport	4.67148	1.34882e-08	4.81853	2.25363e-09	TE
LOC100704088	100704088	GO:0035556	intracellular signal transduction	-3.95922	0.000595018	-3.80394	0.000631884	CE
LOC100704088	100704088	GO:0006468	protein phosphorylation	-3.95922	0.000595018	-3.80394	0.000631884	CE
LOC100704088	100704088	GO:0016310	phosphorylation	-3.95922	0.000595018	-3.80394	0.000631884	CE
LOC100704256	100704256	GO:0098655	cation transmembrane transport	-2.66134	0.00440012	-2.64793	0.00171733	CE
LOC100704256	100704256	GO:0071805	potassium ion transmembrane transport	-2.66134	0.00440012	-2.64793	0.00171733	CE
LOC100704256	100704256	GO:0006810	transport	-2.66134	0.00440012	-2.64793	0.00171733	CE
LOC100704256	100704256	GO:0006811	ion transport	-2.66134	0.00440012	-2.64793	0.00171733	CE
LOC100704256	100704256	GO:0006813	potassium ion transport	-2.66134	0.00440012	-2.64793	0.00171733	CE
LOC100704256	100704256	GO:0034765	regulation of ion transmembrane transport	-2.66134	0.00440012	-2.64793	0.00171733	CE
LOC100704341	100704341	GO:0055085	transmembrane transport	-3.05476	1.27405e-11	-2.72146	4.17622e-08	CE
LOC100704341	100704341	GO:0007268	chemical synaptic transmission	-3.05476	1.27405e-11	-2.72146	4.17622e-08	CE
LOC100704341	100704341	GO:0007601	visual perception	-3.05476	1.27405e-11	-2.72146	4.17622e-08	CE
LOC100704442	100704442	GO:0006355	regulation of transcription, DNA-templated	3.71397	0.00134198	3.41296	0.00223404	BS
LOC100704442	100704442	GO:0007275	multicellular organism development	3.71397	0.00134198	3.41296	0.00223404	BS
LOC100704449	100704449	GO:0070588	calcium ion transmembrane transport	5.631	1.3799e-18	4.83365	4.24852e-14	CE
LOC100704449	100704449	GO:0006811	ion transport	5.631	1.3799e-18	4.83365	4.24852e-14	CE
LOC100704449	100704449	GO:0006810	transport	5.631	1.3799e-18	4.83365	4.24852e-14	CE
LOC100704449	100704449	GO:0034765	regulation of ion transmembrane transport	5.631	1.3799e-18	4.83365	4.24852e-14	CE
LOC100704449	100704449	GO:0006816	calcium ion transport	5.631	1.3799e-18	4.83365	4.24852e-14	CE
LOC100704451	100704451	GO:0009449	gamma-aminobutyric acid biosynthetic process	-2.47749	0.0192982	-2.70342	0.0011097	CE
LOC100704451	100704451	GO:0019752	carboxylic acid metabolic process	-2.47749	0.0192982	-2.70342	0.0011097	CE
LOC100704451	100704451	GO:0042136	neurotransmitter biosynthetic process	-2.47749	0.0192982	-2.70342	0.0011097	CE
LOC100704531	100704531	GO:0007195	adenylate cyclase-inhibiting dopamine receptor signaling pathway	-3.60648	0.0170038	-4.56275	0.000369458	CE
LOC100704531	100704531	GO:0007165	signal transduction	-3.60648	0.0170038	-4.56275	0.000369458	CE
LOC100704531	100704531	GO:0007186	G-protein coupled receptor signaling pathway	-3.60648	0.0170038	-4.56275	0.000369458	CE
LOC100704531	100704531	GO:0007195	adenylate cyclase-inhibiting dopamine receptor signaling pathway	3.72342	1.5697e-10	3.61215	6.24585e-09	OB
LOC100704531	100704531	GO:0007186	G-protein coupled receptor signaling pathway	3.72342	1.5697e-10	3.61215	6.24585e-09	OB
LOC100704531	100704531	GO:0007165	signal transduction	3.72342	1.5697e-10	3.61215	6.24585e-09	OB
LOC100704531	100704531	GO:0007165	signal transduction	3.98035	7.24932e-14	4.28849	1.22078e-15	TE
LOC100704531	100704531	GO:0007186	G-protein coupled receptor signaling pathway	3.98035	7.24932e-14	4.28849	1.22078e-15	TE
LOC100704531	100704531	GO:0007195	adenylate cyclase-inhibiting dopamine receptor signaling pathway	3.98035	7.24932e-14	4.28849	1.22078e-15	TE
LOC100704691	100704691	GO:0016311	dephosphorylation	-2.69816	0.0125081	-4.01451	4.96148e-08	CE
LOC100704691	100704691	GO:0006470	protein dephosphorylation	-2.69816	0.0125081	-4.01451	4.96148e-08	CE
LOC100704691	100704691	GO:0035335	peptidyl-tyrosine dephosphorylation	-2.69816	0.0125081	-4.01451	4.96148e-08	CE
LOC100704766	100704766	GO:0007165	signal transduction	-3.99439	0.000632934	-4.05922	7.02981e-06	CE
LOC100704766	100704766	GO:0007186	G-protein coupled receptor signaling pathway	-3.99439	0.000632934	-4.05922	7.02981e-06	CE
LOC100704818	100704818	GO:0007264	small GTPase mediated signal transduction	-3.85591	0.00158821	-3.68711	0.000410516	CE
LOC100705161	100705161	GO:0006351	transcription, DNA-templated	4.84011	1.2829e-15	5.76447	1.91266e-20	DI
LOC100705161	100705161	GO:0006355	regulation of transcription, DNA-templated	4.84011	1.2829e-15	5.76447	1.91266e-20	DI
LOC100705212	100705212	GO:0043086	negative regulation of catalytic activity	-3.3136	0.0306783	-4.1624	0.00107696	CE
LOC100705212	100705212	GO:0007165	signal transduction	-3.3136	0.0306783	-4.1624	0.00107696	CE
LOC100705212	100705212	GO:0007165	signal transduction	2.78046	0.0021251	3.12004	6.45326e-05	DI
LOC100705212	100705212	GO:0043086	negative regulation of catalytic activity	2.78046	0.0021251	3.12004	6.45326e-05	DI
LOC100705246	100705246	GO:0048013	ephrin receptor signaling pathway	-4.79696	6.0309e-06	-3.5461	0.000113428	CE
LOC100705246	100705246	GO:0048013	ephrin receptor signaling pathway	2.70935	0.000317602	2.27469	0.046709	OT
LOC100705251	100705251	GO:0016525	negative regulation of angiogenesis	-2.76227	0.000172793	-2.61207	0.00024111	CE
LOC100705251	100705251	GO:0007166	cell surface receptor signaling pathway	-2.76227	0.000172793	-2.61207	0.00024111	CE
LOC100705251	100705251	GO:0007186	G-protein coupled receptor signaling pathway	-2.76227	0.000172793	-2.61207	0.00024111	CE
LOC100705251	100705251	GO:0007166	cell surface receptor signaling pathway	2.28679	0.00395241	2.19576	0.0199036	TE
LOC100705251	100705251	GO:0007186	G-protein coupled receptor signaling pathway	2.28679	0.00395241	2.19576	0.0199036	TE
LOC100705251	100705251	GO:0016525	negative regulation of angiogenesis	2.28679	0.00395241	2.19576	0.0199036	TE
LOC100705504	100705504	GO:0006810	transport	5.14558	7.58937e-05	5.9789	1.37605e-07	OB
LOC100705859	100705859	GO:0039022	pronephric duct development	-2.7806	0.00846088	-3.32112	2.6953e-05	CE
LOC100705859	100705859	GO:0032836	glomerular basement membrane development	-2.7806	0.00846088	-3.32112	2.6953e-05	CE
LOC100705859	100705859	GO:0072015	glomerular visceral epithelial cell development	-2.7806	0.00846088	-3.32112	2.6953e-05	CE
LOC100705923	100705923	GO:0006351	transcription, DNA-templated	-3.80728	1.51479e-05	-4.51556	3.77083e-08	CE
LOC100705923	100705923	GO:0060841	venous blood vessel development	-3.80728	1.51479e-05	-4.51556	3.77083e-08	CE
LOC100705923	100705923	GO:0060838	lymphatic endothelial cell fate commitment	-3.80728	1.51479e-05	-4.51556	3.77083e-08	CE
LOC100705923	100705923	GO:0043401	steroid hormone mediated signaling pathway	-3.80728	1.51479e-05	-4.51556	3.77083e-08	CE
LOC100705923	100705923	GO:0006355	regulation of transcription, DNA-templated	-3.80728	1.51479e-05	-4.51556	3.77083e-08	CE
LOC100705923	100705923	GO:0060852	regulation of transcription involved in venous endothelial cell fate commitment	-3.80728	1.51479e-05	-4.51556	3.77083e-08	CE
LOC100705923	100705923	GO:0030522	intracellular receptor signaling pathway	-3.80728	1.51479e-05	-4.51556	3.77083e-08	CE
LOC100705923	100705923	GO:0001946	lymphangiogenesis	-3.80728	1.51479e-05	-4.51556	3.77083e-08	CE
LOC100705941	100705941	GO:0007623	circadian rhythm	-3.54774	0.0281352	-3.91233	0.0029954	CE
LOC100705941	100705941	GO:0098664	G-protein coupled serotonin receptor signaling pathway	-3.54774	0.0281352	-3.91233	0.0029954	CE
LOC100705941	100705941	GO:0007186	G-protein coupled receptor signaling pathway	-3.54774	0.0281352	-3.91233	0.0029954	CE
LOC100705941	100705941	GO:0006939	smooth muscle contraction	-3.54774	0.0281352	-3.91233	0.0029954	CE
LOC100705941	100705941	GO:0007268	chemical synaptic transmission	-3.54774	0.0281352	-3.91233	0.0029954	CE
LOC100705941	100705941	GO:0007165	signal transduction	-3.54774	0.0281352	-3.91233	0.0029954	CE
LOC100705941	100705941	GO:0042310	vasoconstriction	-3.54774	0.0281352	-3.91233	0.0029954	CE
LOC100705952	100705952	GO:0006836	neurotransmitter transport	2.53779	0.000826545	2.44876	0.003135	BS
LOC100705993	100705993	GO:0001971	negative regulation of activation of membrane attack complex	2.45079	0.000337953	2.70014	8.80702e-07	BS
LOC100705993	100705993	GO:0050830	defense response to Gram-positive bacterium	2.45079	0.000337953	2.70014	8.80702e-07	BS
LOC100705993	100705993	GO:0050829	defense response to Gram-negative bacterium	2.45079	0.000337953	2.70014	8.80702e-07	BS
LOC100706027	100706027	GO:0048916	posterior lateral line development	-7.2944	0.000449958	-5.41731	0.000274966	CE
LOC100706027	100706027	GO:0048922	posterior lateral line neuromast deposition	-7.2944	0.000449958	-5.41731	0.000274966	CE
LOC100706027	100706027	GO:0048922	posterior lateral line neuromast deposition	4.12016	2.78981e-06	3.3671	5.70383e-05	OB
LOC100706027	100706027	GO:0048916	posterior lateral line development	4.12016	2.78981e-06	3.3671	5.70383e-05	OB
LOC100706027	100706027	GO:0048922	posterior lateral line neuromast deposition	4.52449	5.88004e-09	3.27557	7.74102e-05	TE
LOC100706027	100706027	GO:0048916	posterior lateral line development	4.52449	5.88004e-09	3.27557	7.74102e-05	TE
LOC100706053	100706053	GO:0045743	positive regulation of fibroblast growth factor receptor signaling pathway	4.98975	3.05108e-05	6.16751	1.09407e-07	OB
LOC100706053	100706053	GO:0030326	embryonic limb morphogenesis	4.98975	3.05108e-05	6.16751	1.09407e-07	OB
LOC100706053	100706053	GO:0035118	embryonic pectoral fin morphogenesis	4.98975	3.05108e-05	6.16751	1.09407e-07	OB
LOC100706340	100706340	GO:0006351	transcription, DNA-templated	-5.92725	3.00794e-05	-3.68968	0.00422853	TE
LOC100706340	100706340	GO:0006355	regulation of transcription, DNA-templated	-5.92725	3.00794e-05	-3.68968	0.00422853	TE
LOC100706340	100706340	GO:0001889	liver development	-5.92725	3.00794e-05	-3.68968	0.00422853	TE
LOC100706340	100706340	GO:0035622	intrahepatic bile duct development	-5.92725	3.00794e-05	-3.68968	0.00422853	TE
LOC100706533	100706533	GO:0035556	intracellular signal transduction	-2.85654	0.00247195	-2.57955	0.0109778	CE
LOC100706533	100706533	GO:0006468	protein phosphorylation	-2.85654	0.00247195	-2.57955	0.0109778	CE
LOC100706533	100706533	GO:0016310	phosphorylation	-2.85654	0.00247195	-2.57955	0.0109778	CE
LOC100706556	100706556	GO:0006468	protein phosphorylation	-4.00952	6.25363e-06	-3.46807	7.25577e-05	CE
LOC100706556	100706556	GO:0006468	protein phosphorylation	2.56287	0.00140069	2.51004	0.00229834	TE
LOC100706797	100706797	GO:0017157	regulation of exocytosis	-4.73159	0.000140446	-5.3041	9.12339e-07	CE
LOC100706927	100706927	GO:0060973	cell migration involved in heart development	-2.52366	0.00158893	-2.25718	0.0435893	CE
LOC100706927	100706927	GO:0048565	digestive tract development	-2.52366	0.00158893	-2.25718	0.0435893	CE
LOC100706927	100706927	GO:0097435	supramolecular fiber organization	-2.52366	0.00158893	-2.25718	0.0435893	CE
LOC100706927	100706927	GO:0002040	sprouting angiogenesis	-2.52366	0.00158893	-2.25718	0.0435893	CE
LOC100706927	100706927	GO:0055113	epiboly involved in gastrulation with mouth forming second	-2.52366	0.00158893	-2.25718	0.0435893	CE
LOC100706927	100706927	GO:0070121	Kupffer's vesicle development	-2.52366	0.00158893	-2.25718	0.0435893	CE
LOC100706931	100706931	GO:0007165	signal transduction	-3.41323	0.000670258	-4.34273	1.83984e-07	CE
LOC100706999	100706999	GO:0014032	neural crest cell development	-2.89441	0.0012789	-2.41691	0.0469132	CE
LOC100707149	100707149	GO:0036269	swimming behavior	-2.42904	0.0485668	-2.45885	0.025605	CE
LOC100707238	100707238	GO:0006915	apoptotic process	-3.84103	7.02079e-05	-4.22815	2.79825e-05	CE
LOC100707238	100707238	GO:0042981	regulation of apoptotic process	-3.84103	7.02079e-05	-4.22815	2.79825e-05	CE
LOC100707238	100707238	GO:0042981	regulation of apoptotic process	2.73393	1.24569e-05	3.02307	7.24634e-07	TE
LOC100707238	100707238	GO:0006915	apoptotic process	2.73393	1.24569e-05	3.02307	7.24634e-07	TE
LOC100707258	100707258	GO:0043547	positive regulation of GTPase activity	3.64078	1.27688e-05	3.10908	0.00300193	CE
LOC100707258	100707258	GO:0007165	signal transduction	3.64078	1.27688e-05	3.10908	0.00300193	CE
LOC100707272	100707272	GO:0031076	embryonic camera-type eye development	3.76881	1.56385e-07	4.27993	9.62886e-10	OT
LOC100707272	100707272	GO:0007399	nervous system development	3.76881	1.56385e-07	4.27993	9.62886e-10	OT
LOC100707272	100707272	GO:0035118	embryonic pectoral fin morphogenesis	3.76881	1.56385e-07	4.27993	9.62886e-10	OT
LOC100707272	100707272	GO:0007417	central nervous system development	3.76881	1.56385e-07	4.27993	9.62886e-10	OT
LOC100707272	100707272	GO:0006355	regulation of transcription, DNA-templated	3.76881	1.56385e-07	4.27993	9.62886e-10	OT
LOC100707272	100707272	GO:0060041	retina development in camera-type eye	3.76881	1.56385e-07	4.27993	9.62886e-10	OT
LOC100707272	100707272	GO:0042462	eye photoreceptor cell development	3.76881	1.56385e-07	4.27993	9.62886e-10	OT
LOC100707272	100707272	GO:0021953	central nervous system neuron differentiation	3.76881	1.56385e-07	4.27993	9.62886e-10	OT
LOC100707272	100707272	GO:0060042	retina morphogenesis in camera-type eye	3.76881	1.56385e-07	4.27993	9.62886e-10	OT
LOC100707272	100707272	GO:0042472	inner ear morphogenesis	3.76881	1.56385e-07	4.27993	9.62886e-10	OT
LOC100707272	100707272	GO:0060041	retina development in camera-type eye	-3.9794	0.0354704	-5.15734	0.00309108	TE
LOC100707272	100707272	GO:0007417	central nervous system development	-3.9794	0.0354704	-5.15734	0.00309108	TE
LOC100707272	100707272	GO:0006355	regulation of transcription, DNA-templated	-3.9794	0.0354704	-5.15734	0.00309108	TE
LOC100707272	100707272	GO:0060042	retina morphogenesis in camera-type eye	-3.9794	0.0354704	-5.15734	0.00309108	TE
LOC100707272	100707272	GO:0007399	nervous system development	-3.9794	0.0354704	-5.15734	0.00309108	TE
LOC100707272	100707272	GO:0031076	embryonic camera-type eye development	-3.9794	0.0354704	-5.15734	0.00309108	TE
LOC100707272	100707272	GO:0035118	embryonic pectoral fin morphogenesis	-3.9794	0.0354704	-5.15734	0.00309108	TE
LOC100707272	100707272	GO:0042462	eye photoreceptor cell development	-3.9794	0.0354704	-5.15734	0.00309108	TE
LOC100707272	100707272	GO:0042472	inner ear morphogenesis	-3.9794	0.0354704	-5.15734	0.00309108	TE
LOC100707272	100707272	GO:0021953	central nervous system neuron differentiation	-3.9794	0.0354704	-5.15734	0.00309108	TE
LOC100707308	100707308	GO:0007218	neuropeptide signaling pathway	-3.24719	0.00493692	-3.06492	0.00926191	CE
LOC100707308	100707308	GO:0007165	signal transduction	-3.24719	0.00493692	-3.06492	0.00926191	CE
LOC100707308	100707308	GO:0007186	G-protein coupled receptor signaling pathway	-3.24719	0.00493692	-3.06492	0.00926191	CE
LOC100707465	100707465	GO:0055085	transmembrane transport	3.89098	1.46228e-06	3.51377	1.77227e-05	BS
LOC100707465	100707465	GO:0006810	transport	3.89098	1.46228e-06	3.51377	1.77227e-05	BS
LOC100707465	100707465	GO:0055085	transmembrane transport	5.62858	2.8343e-17	4.88957	3.29989e-14	CE
LOC100707465	100707465	GO:0006810	transport	5.62858	2.8343e-17	4.88957	3.29989e-14	CE
LOC100707475	100707475	GO:0006470	protein dephosphorylation	-3.97996	1.27913e-12	-3.96313	1.4426e-14	CE
LOC100707475	100707475	GO:0035335	peptidyl-tyrosine dephosphorylation	-3.97996	1.27913e-12	-3.96313	1.4426e-14	CE
LOC100707475	100707475	GO:0016311	dephosphorylation	-3.97996	1.27913e-12	-3.96313	1.4426e-14	CE
LOC100707476	100707476	GO:0007275	multicellular organism development	3.6088	4.06413e-08	4.26581	1.18162e-09	OT
LOC100707476	100707476	GO:0006355	regulation of transcription, DNA-templated	3.6088	4.06413e-08	4.26581	1.18162e-09	OT
LOC100707506	100707506	GO:0007155	cell adhesion	-3.04482	0.00175755	-3.09885	0.000170525	CE
LOC100707506	100707506	GO:0007156	homophilic cell adhesion via plasma membrane adhesion molecules	-3.04482	0.00175755	-3.09885	0.000170525	CE
LOC100707786	100707786	GO:0006351	transcription, DNA-templated	-6.49359	1.7071e-09	-3.80712	2.77325e-05	CE
LOC100707786	100707786	GO:0006355	regulation of transcription, DNA-templated	-6.49359	1.7071e-09	-3.80712	2.77325e-05	CE
LOC100707786	100707786	GO:0006351	transcription, DNA-templated	2.35224	0.027866	2.44811	0.00366882	DI
LOC100707786	100707786	GO:0006355	regulation of transcription, DNA-templated	2.35224	0.027866	2.44811	0.00366882	DI
LOC100707786	100707786	GO:0006351	transcription, DNA-templated	2.64202	0.00156311	2.48789	0.00200613	TE
LOC100707786	100707786	GO:0006355	regulation of transcription, DNA-templated	2.64202	0.00156311	2.48789	0.00200613	TE
LOC100707801	100707801	GO:0006171	cAMP biosynthetic process	3.07129	2.61681e-07	3.20601	3.45882e-09	CE
LOC100707801	100707801	GO:0009190	cyclic nucleotide biosynthetic process	3.07129	2.61681e-07	3.20601	3.45882e-09	CE
LOC100707801	100707801	GO:0035556	intracellular signal transduction	3.07129	2.61681e-07	3.20601	3.45882e-09	CE
LOC100707977	100707977	GO:0006950	response to stress	2.26718	0.0236394	2.65338	5.13509e-05	CE
LOC100707977	100707977	GO:0051726	regulation of cell cycle	2.26718	0.0236394	2.65338	5.13509e-05	CE
LOC100708027	100708027	GO:0008343	adult feeding behavior	-5.91377	6.92801e-07	-8.55549	8.17211e-11	CE
LOC100708027	100708027	GO:0009267	cellular response to starvation	-5.91377	6.92801e-07	-8.55549	8.17211e-11	CE
LOC100708027	100708027	GO:0001678	cellular glucose homeostasis	-5.91377	6.92801e-07	-8.55549	8.17211e-11	CE
LOC100708027	100708027	GO:0007186	G-protein coupled receptor signaling pathway	-5.91377	6.92801e-07	-8.55549	8.17211e-11	CE
LOC100708027	100708027	GO:0000186	activation of MAPKK activity	-5.91377	6.92801e-07	-8.55549	8.17211e-11	CE
LOC100708027	100708027	GO:0032099	negative regulation of appetite	-5.91377	6.92801e-07	-8.55549	8.17211e-11	CE
LOC100708247	100708247	GO:0009267	cellular response to starvation	3.82084	0.00219895	4.14457	0.000337643	BS
LOC100708247	100708247	GO:0001678	cellular glucose homeostasis	3.82084	0.00219895	4.14457	0.000337643	BS
LOC100708247	100708247	GO:0032099	negative regulation of appetite	3.82084	0.00219895	4.14457	0.000337643	BS
LOC100708247	100708247	GO:0008343	adult feeding behavior	3.82084	0.00219895	4.14457	0.000337643	BS
LOC100708247	100708247	GO:0000186	activation of MAPKK activity	3.82084	0.00219895	4.14457	0.000337643	BS
LOC100708247	100708247	GO:0007186	G-protein coupled receptor signaling pathway	3.82084	0.00219895	4.14457	0.000337643	BS
LOC100708273	100708273	GO:0043551	regulation of phosphatidylinositol 3-kinase activity	-4.39171	0.000591732	-3.18828	0.00982618	CE
LOC100708397	100708397	GO:0007420	brain development	-6.27473	2.34248e-10	-6.59707	1.92121e-10	CE
LOC100708397	100708397	GO:0043010	camera-type eye development	-6.27473	2.34248e-10	-6.59707	1.92121e-10	CE
LOC100708397	100708397	GO:0043010	camera-type eye development	3.13736	8.30324e-05	3.16467	8.30324e-05	TE
LOC100708397	100708397	GO:0007420	brain development	3.13736	8.30324e-05	3.16467	8.30324e-05	TE
LOC100708475	100708475	GO:0006810	transport	4.60396	1.01839e-06	3.00212	0.0133147	DI
LOC100708475	100708475	GO:0055085	transmembrane transport	4.60396	1.01839e-06	3.00212	0.0133147	DI
LOC100708475	100708475	GO:0070588	calcium ion transmembrane transport	4.60396	1.01839e-06	3.00212	0.0133147	DI
LOC100708475	100708475	GO:0006811	ion transport	4.60396	1.01839e-06	3.00212	0.0133147	DI
LOC100708651	100708651	GO:0006810	transport	3.27301	1.34895e-11	3.0978	5.92895e-10	CE
LOC100708651	100708651	GO:0034765	regulation of ion transmembrane transport	3.27301	1.34895e-11	3.0978	5.92895e-10	CE
LOC100708651	100708651	GO:0070588	calcium ion transmembrane transport	3.27301	1.34895e-11	3.0978	5.92895e-10	CE
LOC100708651	100708651	GO:0006811	ion transport	3.27301	1.34895e-11	3.0978	5.92895e-10	CE
LOC100708651	100708651	GO:0006816	calcium ion transport	3.27301	1.34895e-11	3.0978	5.92895e-10	CE
LOC100708857	100708857	GO:0007275	multicellular organism development	-5.2791	0.00862267	-4.66431	0.0110289	CE
LOC100708857	100708857	GO:0006355	regulation of transcription, DNA-templated	-5.2791	0.00862267	-4.66431	0.0110289	CE
LOC100708927	100708927	GO:0006810	transport	5.74229	1.69771e-21	5.17127	9.47502e-20	CE
LOC100708927	100708927	GO:0055085	transmembrane transport	5.74229	1.69771e-21	5.17127	9.47502e-20	CE
LOC100708995	100708995	GO:0048013	ephrin receptor signaling pathway	-3.2112	1.97287e-06	-3.57712	2.06684e-09	CE
LOC100709284	100709284	GO:0006874	cellular calcium ion homeostasis	3.84724	1.34775e-06	5.87897	6.07939e-13	OT
LOC100709284	100709284	GO:0035725	sodium ion transmembrane transport	3.84724	1.34775e-06	5.87897	6.07939e-13	OT
LOC100709284	100709284	GO:0055085	transmembrane transport	3.84724	1.34775e-06	5.87897	6.07939e-13	OT
LOC100709284	100709284	GO:0006810	transport	3.84724	1.34775e-06	5.87897	6.07939e-13	OT
LOC100709284	100709284	GO:0045214	sarcomere organization	3.84724	1.34775e-06	5.87897	6.07939e-13	OT
LOC100709284	100709284	GO:0008016	regulation of heart contraction	3.84724	1.34775e-06	5.87897	6.07939e-13	OT
LOC100709284	100709284	GO:0006816	calcium ion transport	3.84724	1.34775e-06	5.87897	6.07939e-13	OT
LOC100709284	100709284	GO:0007154	cell communication	3.84724	1.34775e-06	5.87897	6.07939e-13	OT
LOC100709511	100709511	GO:0031532	actin cytoskeleton reorganization	-5.18274	1.83129e-17	-5.3357	1.96028e-20	CE
LOC100709511	100709511	GO:0051056	regulation of small GTPase mediated signal transduction	-5.18274	1.83129e-17	-5.3357	1.96028e-20	CE
LOC100709511	100709511	GO:0043087	regulation of GTPase activity	-5.18274	1.83129e-17	-5.3357	1.96028e-20	CE
LOC100709511	100709511	GO:0048814	regulation of dendrite morphogenesis	-5.18274	1.83129e-17	-5.3357	1.96028e-20	CE
LOC100709511	100709511	GO:0043547	positive regulation of GTPase activity	-5.18274	1.83129e-17	-5.3357	1.96028e-20	CE
LOC100709511	100709511	GO:0051056	regulation of small GTPase mediated signal transduction	2.26677	0.0114414	2.46718	8.79041e-05	DI
LOC100709511	100709511	GO:0043087	regulation of GTPase activity	2.26677	0.0114414	2.46718	8.79041e-05	DI
LOC100709511	100709511	GO:0031532	actin cytoskeleton reorganization	2.26677	0.0114414	2.46718	8.79041e-05	DI
LOC100709511	100709511	GO:0048814	regulation of dendrite morphogenesis	2.26677	0.0114414	2.46718	8.79041e-05	DI
LOC100709511	100709511	GO:0043547	positive regulation of GTPase activity	2.26677	0.0114414	2.46718	8.79041e-05	DI
LOC100709577	100709577	GO:0007165	signal transduction	2.82157	0.00285051	2.47248	0.0397237	CE
LOC100709700	100709700	GO:0006468	protein phosphorylation	2.50586	0.00825037	3.15858	1.74746e-06	OT
LOC100709700	100709700	GO:0048013	ephrin receptor signaling pathway	2.50586	0.00825037	3.15858	1.74746e-06	OT
LOC100709700	100709700	GO:0007169	transmembrane receptor protein tyrosine kinase signaling pathway	2.50586	0.00825037	3.15858	1.74746e-06	OT
LOC100709700	100709700	GO:0018108	peptidyl-tyrosine phosphorylation	2.50586	0.00825037	3.15858	1.74746e-06	OT
LOC100709700	100709700	GO:0016310	phosphorylation	2.50586	0.00825037	3.15858	1.74746e-06	OT
LOC100709703	100709703	GO:0050795	regulation of behavior	-3.63469	0.00205307	-3.61777	0.000189124	CE
LOC100709703	100709703	GO:0042310	vasoconstriction	-3.63469	0.00205307	-3.61777	0.000189124	CE
LOC100709703	100709703	GO:0007186	G-protein coupled receptor signaling pathway	-3.63469	0.00205307	-3.61777	0.000189124	CE
LOC100709703	100709703	GO:0007631	feeding behavior	-3.63469	0.00205307	-3.61777	0.000189124	CE
LOC100709703	100709703	GO:0007268	chemical synaptic transmission	-3.63469	0.00205307	-3.61777	0.000189124	CE
LOC100709703	100709703	GO:0098664	G-protein coupled serotonin receptor signaling pathway	-3.63469	0.00205307	-3.61777	0.000189124	CE
LOC100709703	100709703	GO:0046849	bone remodeling	-3.63469	0.00205307	-3.61777	0.000189124	CE
LOC100709703	100709703	GO:0007165	signal transduction	-3.63469	0.00205307	-3.61777	0.000189124	CE
LOC100710201	100710201	GO:0006810	transport	-3.11185	2.06269e-05	-2.70153	0.000742568	CE
LOC100710201	100710201	GO:0015812	gamma-aminobutyric acid transport	-3.11185	2.06269e-05	-2.70153	0.000742568	CE
LOC100710201	100710201	GO:0006836	neurotransmitter transport	-3.11185	2.06269e-05	-2.70153	0.000742568	CE
LOC100710201	100710201	GO:0055085	transmembrane transport	-3.11185	2.06269e-05	-2.70153	0.000742568	CE
LOC100710350	100710350	GO:0007286	spermatid development	2.54231	0.00465643	2.46964	0.0109144	CE
LOC100710350	100710350	GO:0007155	cell adhesion	2.54231	0.00465643	2.46964	0.0109144	CE
LOC100710389	100710389	GO:0007165	signal transduction	-3.88206	0.000365891	-3.35565	0.000358306	CE
LOC100710389	100710389	GO:0007186	G-protein coupled receptor signaling pathway	-3.88206	0.000365891	-3.35565	0.000358306	CE
LOC100710389	100710389	GO:0007218	neuropeptide signaling pathway	-3.88206	0.000365891	-3.35565	0.000358306	CE
LOC100710458	100710458	GO:0008654	phospholipid biosynthetic process	-2.43297	0.00604725	-2.28874	0.0495934	CE
LOC100710461	100710461	GO:0007275	multicellular organism development	2.84037	0.0132049	3.09911	0.0029746	BS
LOC100710461	100710461	GO:0016055	Wnt signaling pathway	2.84037	0.0132049	3.09911	0.0029746	BS
LOC100710580	100710580	GO:0007270	neuron-neuron synaptic transmission	-4.46633	1.1629e-16	-3.91946	1.27065e-14	CE
LOC100710580	100710580	GO:0023052	signaling	-4.46633	1.1629e-16	-3.91946	1.27065e-14	CE
LOC100710719	100710719	GO:0048844	artery morphogenesis	2.79347	1.3186e-06	2.67745	1.73067e-05	BS
LOC100710719	100710719	GO:0001944	vasculature development	2.79347	1.3186e-06	2.67745	1.73067e-05	BS
LOC100710719	100710719	GO:0050821	protein stabilization	2.79347	1.3186e-06	2.67745	1.73067e-05	BS
LOC100710719	100710719	GO:0001947	heart looping	2.79347	1.3186e-06	2.67745	1.73067e-05	BS
LOC100710719	100710719	GO:0006355	regulation of transcription, DNA-templated	2.79347	1.3186e-06	2.67745	1.73067e-05	BS
LOC100710719	100710719	GO:0001525	angiogenesis	2.79347	1.3186e-06	2.67745	1.73067e-05	BS
LOC100710719	100710719	GO:0048703	embryonic viscerocranium morphogenesis	2.79347	1.3186e-06	2.67745	1.73067e-05	BS
LOC100710719	100710719	GO:0060319	primitive erythrocyte differentiation	2.79347	1.3186e-06	2.67745	1.73067e-05	BS
LOC100710719	100710719	GO:0060059	embryonic retina morphogenesis in camera-type eye	2.79347	1.3186e-06	2.67745	1.73067e-05	BS
LOC100710719	100710719	GO:0060215	primitive hemopoiesis	2.79347	1.3186e-06	2.67745	1.73067e-05	BS
LOC100710719	100710719	GO:0072554	blood vessel lumenization	2.79347	1.3186e-06	2.67745	1.73067e-05	BS
LOC100710719	100710719	GO:0000082	G1/S transition of mitotic cell cycle	2.79347	1.3186e-06	2.67745	1.73067e-05	BS
LOC100710719	100710719	GO:0009880	embryonic pattern specification	2.79347	1.3186e-06	2.67745	1.73067e-05	BS
LOC100710719	100710719	GO:0060216	definitive hemopoiesis	2.79347	1.3186e-06	2.67745	1.73067e-05	BS
LOC100710719	100710719	GO:0001885	endothelial cell development	2.79347	1.3186e-06	2.67745	1.73067e-05	BS
LOC100710719	100710719	GO:0060841	venous blood vessel development	2.79347	1.3186e-06	2.67745	1.73067e-05	BS
LOC100710719	100710719	GO:0035907	dorsal aorta development	2.79347	1.3186e-06	2.67745	1.73067e-05	BS
LOC100710719	100710719	GO:0035476	angioblast cell migration	2.79347	1.3186e-06	2.67745	1.73067e-05	BS
LOC100710719	100710719	GO:0030225	macrophage differentiation	2.79347	1.3186e-06	2.67745	1.73067e-05	BS
LOC100710719	100710719	GO:0030223	neutrophil differentiation	2.79347	1.3186e-06	2.67745	1.73067e-05	BS
LOC100710719	100710719	GO:0045766	positive regulation of angiogenesis	2.79347	1.3186e-06	2.67745	1.73067e-05	BS
LOC100710719	100710719	GO:0006355	regulation of transcription, DNA-templated	-3.01943	0.000693252	-2.80078	0.00483188	TE
LOC100710719	100710719	GO:0072554	blood vessel lumenization	-3.01943	0.000693252	-2.80078	0.00483188	TE
LOC100710719	100710719	GO:0035476	angioblast cell migration	-3.01943	0.000693252	-2.80078	0.00483188	TE
LOC100710719	100710719	GO:0060319	primitive erythrocyte differentiation	-3.01943	0.000693252	-2.80078	0.00483188	TE
LOC100710719	100710719	GO:0000082	G1/S transition of mitotic cell cycle	-3.01943	0.000693252	-2.80078	0.00483188	TE
LOC100710719	100710719	GO:0001525	angiogenesis	-3.01943	0.000693252	-2.80078	0.00483188	TE
LOC100710719	100710719	GO:0048844	artery morphogenesis	-3.01943	0.000693252	-2.80078	0.00483188	TE
LOC100710719	100710719	GO:0035907	dorsal aorta development	-3.01943	0.000693252	-2.80078	0.00483188	TE
LOC100710719	100710719	GO:0045766	positive regulation of angiogenesis	-3.01943	0.000693252	-2.80078	0.00483188	TE
LOC100710719	100710719	GO:0050821	protein stabilization	-3.01943	0.000693252	-2.80078	0.00483188	TE
LOC100710719	100710719	GO:0030225	macrophage differentiation	-3.01943	0.000693252	-2.80078	0.00483188	TE
LOC100710719	100710719	GO:0030223	neutrophil differentiation	-3.01943	0.000693252	-2.80078	0.00483188	TE
LOC100710719	100710719	GO:0060841	venous blood vessel development	-3.01943	0.000693252	-2.80078	0.00483188	TE
LOC100710719	100710719	GO:0060215	primitive hemopoiesis	-3.01943	0.000693252	-2.80078	0.00483188	TE
LOC100710719	100710719	GO:0001885	endothelial cell development	-3.01943	0.000693252	-2.80078	0.00483188	TE
LOC100710719	100710719	GO:0001944	vasculature development	-3.01943	0.000693252	-2.80078	0.00483188	TE
LOC100710719	100710719	GO:0060216	definitive hemopoiesis	-3.01943	0.000693252	-2.80078	0.00483188	TE
LOC100710719	100710719	GO:0060059	embryonic retina morphogenesis in camera-type eye	-3.01943	0.000693252	-2.80078	0.00483188	TE
LOC100710719	100710719	GO:0048703	embryonic viscerocranium morphogenesis	-3.01943	0.000693252	-2.80078	0.00483188	TE
LOC100710719	100710719	GO:0009880	embryonic pattern specification	-3.01943	0.000693252	-2.80078	0.00483188	TE
LOC100710719	100710719	GO:0001947	heart looping	-3.01943	0.000693252	-2.80078	0.00483188	TE
LOC100710783	100710783	GO:0050880	regulation of blood vessel size	2.41509	0.0148232	2.46452	0.00761098	DI
LOC100710842	100710842	GO:0061564	axon development	5.77265	1.46473e-25	5.07484	2.52359e-23	BS
LOC100710842	100710842	GO:0061564	axon development	-6.98352	1.53607e-07	-4.16291	0.000317157	TE
LOC100710985	100710985	GO:0007188	adenylate cyclase-modulating G-protein coupled receptor signaling pathway	-3.64633	4.08904e-13	-4.13828	4.32726e-19	CE
LOC100710985	100710985	GO:0007186	G-protein coupled receptor signaling pathway	-3.64633	4.08904e-13	-4.13828	4.32726e-19	CE
LOC100710985	100710985	GO:0007165	signal transduction	-3.64633	4.08904e-13	-4.13828	4.32726e-19	CE
LOC100710985	100710985	GO:0007200	phospholipase C-activating G-protein coupled receptor signaling pathway	-3.64633	4.08904e-13	-4.13828	4.32726e-19	CE
LOC100710985	100710985	GO:0007166	cell surface receptor signaling pathway	-3.64633	4.08904e-13	-4.13828	4.32726e-19	CE
LOC100711263	100711263	GO:0007186	G-protein coupled receptor signaling pathway	3.02321	0.00431069	3.63444	9.85412e-06	TE
LOC100711263	100711263	GO:0038003	opioid receptor signaling pathway	3.02321	0.00431069	3.63444	9.85412e-06	TE
LOC100711263	100711263	GO:0007165	signal transduction	3.02321	0.00431069	3.63444	9.85412e-06	TE
LOC100711435	100711435	GO:0046488	phosphatidylinositol metabolic process	-3.75258	0.000113793	-3.71076	2.44743e-05	CE
LOC100711435	100711435	GO:0046854	phosphatidylinositol phosphorylation	-3.75258	0.000113793	-3.71076	2.44743e-05	CE
LOC100711643	100711643	GO:0021960	anterior commissure morphogenesis	-2.80171	0.0398096	-4.21753	7.23885e-05	CE
LOC100711643	100711643	GO:0016358	dendrite development	-2.80171	0.0398096	-4.21753	7.23885e-05	CE
LOC100711643	100711643	GO:0071678	olfactory bulb axon guidance	-2.80171	0.0398096	-4.21753	7.23885e-05	CE
LOC100711643	100711643	GO:0030516	regulation of axon extension	-2.80171	0.0398096	-4.21753	7.23885e-05	CE
LOC100711643	100711643	GO:0021952	central nervous system projection neuron axonogenesis	-2.80171	0.0398096	-4.21753	7.23885e-05	CE
LOC100711643	100711643	GO:0021960	anterior commissure morphogenesis	4.38352	2.684e-21	4.63936	2.85506e-21	DI
LOC100711643	100711643	GO:0016358	dendrite development	4.38352	2.684e-21	4.63936	2.85506e-21	DI
LOC100711643	100711643	GO:0071678	olfactory bulb axon guidance	4.38352	2.684e-21	4.63936	2.85506e-21	DI
LOC100711643	100711643	GO:0030516	regulation of axon extension	4.38352	2.684e-21	4.63936	2.85506e-21	DI
LOC100711643	100711643	GO:0021952	central nervous system projection neuron axonogenesis	4.38352	2.684e-21	4.63936	2.85506e-21	DI
LOC100711706	100711706	GO:0018108	peptidyl-tyrosine phosphorylation	-4.39482	0.00738093	-3.88312	0.00738093	CE
LOC100711706	100711706	GO:0016310	phosphorylation	-4.39482	0.00738093	-3.88312	0.00738093	CE
LOC100711706	100711706	GO:0007169	transmembrane receptor protein tyrosine kinase signaling pathway	-4.39482	0.00738093	-3.88312	0.00738093	CE
LOC100711706	100711706	GO:0048013	ephrin receptor signaling pathway	-4.39482	0.00738093	-3.88312	0.00738093	CE
LOC100711706	100711706	GO:0006468	protein phosphorylation	-4.39482	0.00738093	-3.88312	0.00738093	CE
LOC100711706	100711706	GO:0006468	protein phosphorylation	3.29156	3.31771e-05	3.19672	4.30557e-05	TE
LOC100711706	100711706	GO:0018108	peptidyl-tyrosine phosphorylation	3.29156	3.31771e-05	3.19672	4.30557e-05	TE
LOC100711706	100711706	GO:0007169	transmembrane receptor protein tyrosine kinase signaling pathway	3.29156	3.31771e-05	3.19672	4.30557e-05	TE
LOC100711706	100711706	GO:0016310	phosphorylation	3.29156	3.31771e-05	3.19672	4.30557e-05	TE
LOC100711706	100711706	GO:0048013	ephrin receptor signaling pathway	3.29156	3.31771e-05	3.19672	4.30557e-05	TE
LOC100711741	100711741	GO:0045664	regulation of neuron differentiation	3.3817	0.000398825	3.13203	0.00144022	OT
LOC100711741	100711741	GO:0007165	signal transduction	3.3817	0.000398825	3.13203	0.00144022	OT
LOC100711741	100711741	GO:0043200	response to amino acid	3.3817	0.000398825	3.13203	0.00144022	OT
LOC100711741	100711741	GO:0034220	ion transmembrane transport	3.3817	0.000398825	3.13203	0.00144022	OT
LOC100711741	100711741	GO:0006811	ion transport	3.3817	0.000398825	3.13203	0.00144022	OT
LOC100711741	100711741	GO:0006810	transport	3.3817	0.000398825	3.13203	0.00144022	OT
LOC100711741	100711741	GO:1902476	chloride transmembrane transport	3.3817	0.000398825	3.13203	0.00144022	OT
LOC100711741	100711741	GO:0007417	central nervous system development	3.3817	0.000398825	3.13203	0.00144022	OT
LOC100711741	100711741	GO:0006821	chloride transport	3.3817	0.000398825	3.13203	0.00144022	OT
LOC100711741	100711741	GO:0060079	excitatory postsynaptic potential	3.3817	0.000398825	3.13203	0.00144022	OT
LOC100711910	100711910	GO:0032402	melanosome transport	4.75556	1.55794e-05	6.21544	2.80109e-14	OB
LOC100711975	100711975	GO:0048685	negative regulation of collateral sprouting of intact axon in response to injury	-3.2095	2.25271e-06	-3.41782	9.9896e-08	CE
LOC100711975	100711975	GO:0030517	negative regulation of axon extension	-3.2095	2.25271e-06	-3.41782	9.9896e-08	CE
LOC100711975	100711975	GO:0007169	transmembrane receptor protein tyrosine kinase signaling pathway	-3.2095	2.25271e-06	-3.41782	9.9896e-08	CE
LOC100711975	100711975	GO:0018108	peptidyl-tyrosine phosphorylation	-3.2095	2.25271e-06	-3.41782	9.9896e-08	CE
LOC100711975	100711975	GO:0048013	ephrin receptor signaling pathway	-3.2095	2.25271e-06	-3.41782	9.9896e-08	CE
LOC100711975	100711975	GO:0016310	phosphorylation	-3.2095	2.25271e-06	-3.41782	9.9896e-08	CE
LOC100711975	100711975	GO:0006468	protein phosphorylation	-3.2095	2.25271e-06	-3.41782	9.9896e-08	CE
LOC100712077	100712077	GO:0006355	regulation of transcription, DNA-templated	3.20011	8.29425e-05	2.88709	0.000496114	BS
LOC100712077	100712077	GO:0006355	regulation of transcription, DNA-templated	5.74465	2.58933e-19	5.06857	2.63479e-17	CE
LOC100712077	100712077	GO:0006355	regulation of transcription, DNA-templated	-5.45313	0.00636303	-3.75697	0.00693257	OB
LOC100712077	100712077	GO:0006355	regulation of transcription, DNA-templated	3.77641	8.80992e-08	3.12934	4.89344e-05	OT
LOC100712077	100712077	GO:0006355	regulation of transcription, DNA-templated	-7.30753	6.33292e-07	-6.91455	1.55207e-08	TE
LOC100712080	100712080	GO:0051965	positive regulation of synapse assembly	-3.15991	2.52204e-08	-3.51427	1.34838e-12	CE
LOC100712080	100712080	GO:0007416	synapse assembly	-3.15991	2.52204e-08	-3.51427	1.34838e-12	CE
LOC100712080	100712080	GO:0007268	chemical synaptic transmission	-3.15991	2.52204e-08	-3.51427	1.34838e-12	CE
LOC100712080	100712080	GO:0007269	neurotransmitter secretion	-3.15991	2.52204e-08	-3.51427	1.34838e-12	CE
LOC100712080	100712080	GO:0090129	positive regulation of synapse maturation	-3.15991	2.52204e-08	-3.51427	1.34838e-12	CE
LOC100712318	100712318	GO:0007155	cell adhesion	4.30784	2.01918e-07	4.38384	3.12125e-07	BS
LOC100712431	100712431	GO:0007165	signal transduction	-3.82005	1.99027e-05	-3.07214	0.000344371	CE
LOC100712431	100712431	GO:0007165	signal transduction	2.76797	4.6638e-06	2.31437	0.0113152	DI
LOC102077241	102077241	GO:0006810	transport	4.24979	0.000214865	5.90458	6.61954e-10	DI
LOC102077312	102077312	GO:0007212	dopamine receptor signaling pathway	-4.59139	3.75342e-10	-4.23573	1.89404e-09	CE
LOC102077312	102077312	GO:0048268	clathrin coat assembly	-4.59139	3.75342e-10	-4.23573	1.89404e-09	CE
LOC102077656	102077656	GO:0006855	drug transmembrane transport	5.62233	1.39651e-09	5.86291	1.09769e-10	BS
LOC102077656	102077656	GO:0055085	transmembrane transport	5.62233	1.39651e-09	5.86291	1.09769e-10	BS
LOC102077656	102077656	GO:0015893	drug transport	5.62233	1.39651e-09	5.86291	1.09769e-10	BS
LOC102078543	102078543	GO:0055085	transmembrane transport	3.80213	1.77665e-05	3.55626	8.06989e-05	BS
LOC102078543	102078543	GO:0015893	drug transport	3.80213	1.77665e-05	3.55626	8.06989e-05	BS
LOC102078543	102078543	GO:0006855	drug transmembrane transport	3.80213	1.77665e-05	3.55626	8.06989e-05	BS
LOC102078543	102078543	GO:0015893	drug transport	4.3861	2.45908e-08	4.33743	8.73209e-08	OT
LOC102078543	102078543	GO:0055085	transmembrane transport	4.3861	2.45908e-08	4.33743	8.73209e-08	OT
LOC102078543	102078543	GO:0006855	drug transmembrane transport	4.3861	2.45908e-08	4.33743	8.73209e-08	OT
LOC102079731	102079731	GO:0007154	cell communication	2.72694	0.00881086	2.60933	0.0323597	BS
LOC102081671	102081671	GO:0007165	signal transduction	2.84363	2.29496e-08	2.75356	3.23962e-08	CE
LOC102081671	102081671	GO:0043547	positive regulation of GTPase activity	2.84363	2.29496e-08	2.75356	3.23962e-08	CE
LOC102083227	102083227	GO:0007165	signal transduction	2.23605	0.021966	2.38921	0.00038831	CE
mab21l2	100689765	GO:0048701	embryonic cranial skeleton morphogenesis	4.86434	5.79719e-16	4.75849	2.36187e-13	BS
mab21l2	100689765	GO:0048048	embryonic eye morphogenesis	4.86434	5.79719e-16	4.75849	2.36187e-13	BS
mab21l2	100689765	GO:0043010	camera-type eye development	4.86434	5.79719e-16	4.75849	2.36187e-13	BS
mab21l2	100689765	GO:0001654	eye development	4.86434	5.79719e-16	4.75849	2.36187e-13	BS
mab21l2	100689765	GO:0060041	retina development in camera-type eye	4.86434	5.79719e-16	4.75849	2.36187e-13	BS
mab21l2	100689765	GO:0002088	lens development in camera-type eye	4.86434	5.79719e-16	4.75849	2.36187e-13	BS
mab21l2	100689765	GO:0048048	embryonic eye morphogenesis	2.78234	0.00582127	3.29214	0.000335734	OT
mab21l2	100689765	GO:0001654	eye development	2.78234	0.00582127	3.29214	0.000335734	OT
mab21l2	100689765	GO:0002088	lens development in camera-type eye	2.78234	0.00582127	3.29214	0.000335734	OT
mab21l2	100689765	GO:0043010	camera-type eye development	2.78234	0.00582127	3.29214	0.000335734	OT
mab21l2	100689765	GO:0048701	embryonic cranial skeleton morphogenesis	2.78234	0.00582127	3.29214	0.000335734	OT
mab21l2	100689765	GO:0060041	retina development in camera-type eye	2.78234	0.00582127	3.29214	0.000335734	OT
mafa	100709735	GO:0006351	transcription, DNA-templated	4.48072	2.19978e-06	4.37127	4.26334e-06	OT
mafa	100709735	GO:0006355	regulation of transcription, DNA-templated	4.48072	2.19978e-06	4.37127	4.26334e-06	OT
mafb	100697849	GO:0006355	regulation of transcription, DNA-templated	2.63713	0.00788524	2.76972	0.00198624	CE
mafb	100697849	GO:0009952	anterior/posterior pattern specification	2.63713	0.00788524	2.76972	0.00198624	CE
mafb	100697849	GO:0006351	transcription, DNA-templated	2.63713	0.00788524	2.76972	0.00198624	CE
mafb	100697849	GO:0009880	embryonic pattern specification	2.63713	0.00788524	2.76972	0.00198624	CE
mafb	100697849	GO:0021572	rhombomere 6 development	2.63713	0.00788524	2.76972	0.00198624	CE
mafb	100697849	GO:0021654	rhombomere boundary formation	2.63713	0.00788524	2.76972	0.00198624	CE
mafb	100697849	GO:0039021	pronephric glomerulus development	2.63713	0.00788524	2.76972	0.00198624	CE
mafb	100697849	GO:0001946	lymphangiogenesis	2.63713	0.00788524	2.76972	0.00198624	CE
mafb	100697849	GO:0021571	rhombomere 5 development	2.63713	0.00788524	2.76972	0.00198624	CE
map2k1	100694033	GO:0006468	protein phosphorylation	2.31993	0.0493989	2.52307	0.00342638	DI
mapk15	100705219	GO:0000165	MAPK cascade	3.14749	0.00043259	3.09031	0.00041805	CE
mapk15	100705219	GO:0016310	phosphorylation	3.14749	0.00043259	3.09031	0.00041805	CE
mapk15	100705219	GO:0006468	protein phosphorylation	3.14749	0.00043259	3.09031	0.00041805	CE
meis2	100695552	GO:0006355	regulation of transcription, DNA-templated	-3.15971	0.000757901	-3.42381	3.7266e-05	CE
meis2	100695552	GO:0048703	embryonic viscerocranium morphogenesis	-3.15971	0.000757901	-3.42381	3.7266e-05	CE
meis2	100695552	GO:0048703	embryonic viscerocranium morphogenesis	-3.48736	4.03662e-05	-3.89562	1.81978e-06	DI
meis2	100695552	GO:0006355	regulation of transcription, DNA-templated	-3.48736	4.03662e-05	-3.89562	1.81978e-06	DI
mgat4c	100694611	GO:0005975	carbohydrate metabolic process	-3.35265	1.33134e-06	-3.28692	1.03633e-07	CE
necab2	100711708	GO:0008543	fibroblast growth factor receptor signaling pathway	-2.53512	0.0416135	-2.5484	0.024608	CE
nefh	100691123	GO:0061564	axon development	2.77998	5.67179e-11	2.74505	2.32216e-10	BS
nefl	100701728	GO:0061564	axon development	5.59396	2.33328e-29	5.89498	2.28457e-28	BS
nefm	100691893	GO:0061564	axon development	3.81663	3.70839e-28	3.67204	4.90047e-26	BS
neurod1	100706945	GO:0006351	transcription, DNA-templated	3.93297	7.01582e-11	4.39577	1.09308e-13	CE
neurod1	100706945	GO:0030154	cell differentiation	3.93297	7.01582e-11	4.39577	1.09308e-13	CE
neurod1	100706945	GO:0031018	endocrine pancreas development	3.93297	7.01582e-11	4.39577	1.09308e-13	CE
neurod1	100706945	GO:0007399	nervous system development	3.93297	7.01582e-11	4.39577	1.09308e-13	CE
neurod1	100706945	GO:0048666	neuron development	3.93297	7.01582e-11	4.39577	1.09308e-13	CE
neurod1	100706945	GO:0060119	inner ear receptor cell development	3.93297	7.01582e-11	4.39577	1.09308e-13	CE
neurod1	100706945	GO:0007275	multicellular organism development	3.93297	7.01582e-11	4.39577	1.09308e-13	CE
neurod1	100706945	GO:0048923	posterior lateral line neuromast hair cell differentiation	3.93297	7.01582e-11	4.39577	1.09308e-13	CE
neurod1	100706945	GO:0006355	regulation of transcription, DNA-templated	3.93297	7.01582e-11	4.39577	1.09308e-13	CE
neurod1	100706945	GO:0006351	transcription, DNA-templated	-3.24032	0.00248547	-3.35412	0.00237995	OB
neurod1	100706945	GO:0006355	regulation of transcription, DNA-templated	-3.24032	0.00248547	-3.35412	0.00237995	OB
neurod1	100706945	GO:0031018	endocrine pancreas development	-3.24032	0.00248547	-3.35412	0.00237995	OB
neurod1	100706945	GO:0007399	nervous system development	-3.24032	0.00248547	-3.35412	0.00237995	OB
neurod1	100706945	GO:0007275	multicellular organism development	-3.24032	0.00248547	-3.35412	0.00237995	OB
neurod1	100706945	GO:0048923	posterior lateral line neuromast hair cell differentiation	-3.24032	0.00248547	-3.35412	0.00237995	OB
neurod1	100706945	GO:0060119	inner ear receptor cell development	-3.24032	0.00248547	-3.35412	0.00237995	OB
neurod1	100706945	GO:0048666	neuron development	-3.24032	0.00248547	-3.35412	0.00237995	OB
neurod1	100706945	GO:0030154	cell differentiation	-3.24032	0.00248547	-3.35412	0.00237995	OB
neurod1	100706945	GO:0048666	neuron development	-2.79067	0.0128322	-2.67017	0.0268533	TE
neurod1	100706945	GO:0031018	endocrine pancreas development	-2.79067	0.0128322	-2.67017	0.0268533	TE
neurod1	100706945	GO:0007275	multicellular organism development	-2.79067	0.0128322	-2.67017	0.0268533	TE
neurod1	100706945	GO:0006355	regulation of transcription, DNA-templated	-2.79067	0.0128322	-2.67017	0.0268533	TE
neurod1	100706945	GO:0060119	inner ear receptor cell development	-2.79067	0.0128322	-2.67017	0.0268533	TE
neurod1	100706945	GO:0048923	posterior lateral line neuromast hair cell differentiation	-2.79067	0.0128322	-2.67017	0.0268533	TE
neurod1	100706945	GO:0007399	nervous system development	-2.79067	0.0128322	-2.67017	0.0268533	TE
neurod1	100706945	GO:0006351	transcription, DNA-templated	-2.79067	0.0128322	-2.67017	0.0268533	TE
neurod1	100706945	GO:0030154	cell differentiation	-2.79067	0.0128322	-2.67017	0.0268533	TE
neurod2	100712448	GO:0007275	multicellular organism development	2.76747	0.000386999	3.07692	4.31907e-06	CE
neurod2	100712448	GO:0006351	transcription, DNA-templated	2.76747	0.000386999	3.07692	4.31907e-06	CE
neurod2	100712448	GO:0090128	regulation of synapse maturation	2.76747	0.000386999	3.07692	4.31907e-06	CE
neurod2	100712448	GO:0006355	regulation of transcription, DNA-templated	2.76747	0.000386999	3.07692	4.31907e-06	CE
neurod2	100712448	GO:0030154	cell differentiation	2.76747	0.000386999	3.07692	4.31907e-06	CE
neurod2	100712448	GO:0045664	regulation of neuron differentiation	2.76747	0.000386999	3.07692	4.31907e-06	CE
neurod2	100712448	GO:0007399	nervous system development	2.76747	0.000386999	3.07692	4.31907e-06	CE
nexn	100699095	GO:0048739	cardiac muscle fiber development	3.16017	0.000468231	3.25797	4.44004e-05	BS
nexn	100699095	GO:0048739	cardiac muscle fiber development	5.94398	1.50445e-21	5.53154	8.80441e-22	CE
nfatc3	100699439	GO:0006355	regulation of transcription, DNA-templated	2.53999	0.00516262	2.70226	6.86307e-05	CE
nfia	100693097	GO:0006355	regulation of transcription, DNA-templated	2.77154	5.54958e-07	2.40553	0.00139346	CE
nfia	100693097	GO:0006351	transcription, DNA-templated	2.77154	5.54958e-07	2.40553	0.00139346	CE
nfia	100693097	GO:0006260	DNA replication	2.77154	5.54958e-07	2.40553	0.00139346	CE
nim1k	100702096	GO:0006468	protein phosphorylation	2.3812	0.00787099	2.29382	0.0190803	CE
nkx2-1	100702709	GO:0030878	thyroid gland development	2.94968	0.0071675	3.22907	0.0011023	DI
nkx2-1	100702709	GO:0021854	hypothalamus development	2.94968	0.0071675	3.22907	0.0011023	DI
nkx2-1	100702709	GO:0006355	regulation of transcription, DNA-templated	2.94968	0.0071675	3.22907	0.0011023	DI
nkx2-1	100702709	GO:0030878	thyroid gland development	3.04604	0.00636339	3.11484	0.00315956	OB
nkx2-1	100702709	GO:0021854	hypothalamus development	3.04604	0.00636339	3.11484	0.00315956	OB
nkx2-1	100702709	GO:0006355	regulation of transcription, DNA-templated	3.04604	0.00636339	3.11484	0.00315956	OB
nkx6-1	100709199	GO:0003309	type B pancreatic cell differentiation	4.154	9.64392e-05	5.07351	1.04127e-07	BS
nkx6-1	100709199	GO:0021522	spinal cord motor neuron differentiation	4.154	9.64392e-05	5.07351	1.04127e-07	BS
nkx6-1	100709199	GO:0003310	pancreatic A cell differentiation	4.154	9.64392e-05	5.07351	1.04127e-07	BS
nkx6-1	100709199	GO:0045165	cell fate commitment	4.154	9.64392e-05	5.07351	1.04127e-07	BS
nkx6-1	100709199	GO:0006355	regulation of transcription, DNA-templated	4.154	9.64392e-05	5.07351	1.04127e-07	BS
nkx6-1	100709199	GO:0031018	endocrine pancreas development	4.154	9.64392e-05	5.07351	1.04127e-07	BS
nmb	100701055	GO:0007218	neuropeptide signaling pathway	5.25242	5.48603e-12	5.8691	2.66252e-15	DI
npffr2	100702353	GO:0007218	neuropeptide signaling pathway	-3.89409	0.0254845	-3.41298	0.0153534	CE
npffr2	100702353	GO:0007186	G-protein coupled receptor signaling pathway	-3.89409	0.0254845	-3.41298	0.0153534	CE
npffr2	100702353	GO:0043408	regulation of MAPK cascade	-3.89409	0.0254845	-3.41298	0.0153534	CE
npffr2	100702353	GO:0007165	signal transduction	-3.89409	0.0254845	-3.41298	0.0153534	CE
npffr2	100702353	GO:2000479	regulation of cAMP-dependent protein kinase activity	-3.89409	0.0254845	-3.41298	0.0153534	CE
npffr2	100702353	GO:0045761	regulation of adenylate cyclase activity	-3.89409	0.0254845	-3.41298	0.0153534	CE
nr2e1	100694616	GO:0043401	steroid hormone mediated signaling pathway	-4.49146	0.0020409	-5.91298	1.56232e-05	CE
nr2e1	100694616	GO:0006351	transcription, DNA-templated	-4.49146	0.0020409	-5.91298	1.56232e-05	CE
nr2e1	100694616	GO:0006355	regulation of transcription, DNA-templated	-4.49146	0.0020409	-5.91298	1.56232e-05	CE
nrp1	100709179	GO:0030154	cell differentiation	3.40655	5.88176e-10	3.66688	5.91402e-12	OT
nrp1	100709179	GO:0007399	nervous system development	3.40655	5.88176e-10	3.66688	5.91402e-12	OT
nrp1	100709179	GO:0038084	vascular endothelial growth factor signaling pathway	3.40655	5.88176e-10	3.66688	5.91402e-12	OT
nrp1	100709179	GO:0007275	multicellular organism development	3.40655	5.88176e-10	3.66688	5.91402e-12	OT
nrp1	100709179	GO:0007411	axon guidance	3.40655	5.88176e-10	3.66688	5.91402e-12	OT
nrp1	100709179	GO:0001525	angiogenesis	3.40655	5.88176e-10	3.66688	5.91402e-12	OT
nrp1	100709179	GO:0071526	semaphorin-plexin signaling pathway	3.40655	5.88176e-10	3.66688	5.91402e-12	OT
nrp1	100709179	GO:0048010	vascular endothelial growth factor receptor signaling pathway	3.40655	5.88176e-10	3.66688	5.91402e-12	OT
nrp1	100709179	GO:0035767	endothelial cell chemotaxis	3.40655	5.88176e-10	3.66688	5.91402e-12	OT
nrp1	100709179	GO:0009887	animal organ morphogenesis	3.40655	5.88176e-10	3.66688	5.91402e-12	OT
nrp2	100696429	GO:0007399	nervous system development	-3.23214	2.48854e-06	-4.16776	1.0312e-12	CE
nrp2	100696429	GO:0030154	cell differentiation	-3.23214	2.48854e-06	-4.16776	1.0312e-12	CE
nrp2	100696429	GO:0007411	axon guidance	-3.23214	2.48854e-06	-4.16776	1.0312e-12	CE
nrp2	100696429	GO:0007275	multicellular organism development	-3.23214	2.48854e-06	-4.16776	1.0312e-12	CE
nrp2	100696429	GO:0001525	angiogenesis	-3.23214	2.48854e-06	-4.16776	1.0312e-12	CE
nrp2	100696429	GO:0071526	semaphorin-plexin signaling pathway	-3.23214	2.48854e-06	-4.16776	1.0312e-12	CE
nrp2	100696429	GO:0038084	vascular endothelial growth factor signaling pathway	-3.23214	2.48854e-06	-4.16776	1.0312e-12	CE
numb	100698038	GO:0060319	primitive erythrocyte differentiation	2.85821	6.93979e-05	2.5603	0.00396271	CE
otp	100710700	GO:0007275	multicellular organism development	3.95727	2.62716e-05	4.34535	4.68045e-08	BS
otp	100710700	GO:0006355	regulation of transcription, DNA-templated	3.95727	2.62716e-05	4.34535	4.68045e-08	BS
otx1	100712246	GO:0006355	regulation of transcription, DNA-templated	-3.70981	0.00949318	-4.51572	0.000271376	CE
otx1	100712246	GO:0007275	multicellular organism development	-3.70981	0.00949318	-4.51572	0.000271376	CE
otx1	100712246	GO:0007275	multicellular organism development	3.91874	1.93412e-13	3.97868	6.76402e-13	OT
otx1	100712246	GO:0006355	regulation of transcription, DNA-templated	3.91874	1.93412e-13	3.97868	6.76402e-13	OT
oxt	100709702	GO:0050801	ion homeostasis	8.47897	5.10258e-07	7.04109	2.92565e-06	BS
pax2	100694040	GO:0007422	peripheral nervous system development	5.02817	1.12834e-13	4.60703	2.18727e-11	BS
pax2	100694040	GO:0006355	regulation of transcription, DNA-templated	5.02817	1.12834e-13	4.60703	2.18727e-11	BS
pax2	100694040	GO:0006351	transcription, DNA-templated	5.02817	1.12834e-13	4.60703	2.18727e-11	BS
pax2	100694040	GO:0007275	multicellular organism development	5.02817	1.12834e-13	4.60703	2.18727e-11	BS
pax3	100698441	GO:0006351	transcription, DNA-templated	2.68172	0.0253814	3.96817	3.37684e-06	OT
pax3	100698441	GO:0014707	branchiomeric skeletal muscle development	2.68172	0.0253814	3.96817	3.37684e-06	OT
pax3	100698441	GO:0007275	multicellular organism development	2.68172	0.0253814	3.96817	3.37684e-06	OT
pax3	100698441	GO:0006355	regulation of transcription, DNA-templated	2.68172	0.0253814	3.96817	3.37684e-06	OT
pax3	100698441	GO:0014029	neural crest formation	2.68172	0.0253814	3.96817	3.37684e-06	OT
pax3	100698441	GO:0007517	muscle organ development	2.68172	0.0253814	3.96817	3.37684e-06	OT
pax3	100698441	GO:0006357	regulation of transcription from RNA polymerase II promoter	2.68172	0.0253814	3.96817	3.37684e-06	OT
pax5	100699949	GO:0007275	multicellular organism development	3.3361	0.0018096	2.75921	0.0497866	OT
pax5	100699949	GO:0060005	vestibular reflex	3.3361	0.0018096	2.75921	0.0497866	OT
pax5	100699949	GO:0006351	transcription, DNA-templated	3.3361	0.0018096	2.75921	0.0497866	OT
pax5	100699949	GO:0006355	regulation of transcription, DNA-templated	3.3361	0.0018096	2.75921	0.0497866	OT
pax5	100699949	GO:0060118	vestibular receptor cell development	3.3361	0.0018096	2.75921	0.0497866	OT
pax6	100700454	GO:0009952	anterior/posterior pattern specification	4.44857	1.0824e-09	4.52042	2.04467e-11	CE
pax6	100700454	GO:0030902	hindbrain development	4.44857	1.0824e-09	4.52042	2.04467e-11	CE
pax6	100700454	GO:0021538	epithalamus development	4.44857	1.0824e-09	4.52042	2.04467e-11	CE
pax6	100700454	GO:0007275	multicellular organism development	4.44857	1.0824e-09	4.52042	2.04467e-11	CE
pax6	100700454	GO:0008284	positive regulation of cell proliferation	4.44857	1.0824e-09	4.52042	2.04467e-11	CE
pax6	100700454	GO:0010468	regulation of gene expression	4.44857	1.0824e-09	4.52042	2.04467e-11	CE
pax6	100700454	GO:0060221	retinal rod cell differentiation	4.44857	1.0824e-09	4.52042	2.04467e-11	CE
pax6	100700454	GO:0006355	regulation of transcription, DNA-templated	4.44857	1.0824e-09	4.52042	2.04467e-11	CE
pax6	100700454	GO:0042670	retinal cone cell differentiation	4.44857	1.0824e-09	4.52042	2.04467e-11	CE
pax6	100700454	GO:0030900	forebrain development	4.44857	1.0824e-09	4.52042	2.04467e-11	CE
pax6	100700454	GO:0045944	positive regulation of transcription from RNA polymerase II promoter	4.44857	1.0824e-09	4.52042	2.04467e-11	CE
pax6	100700454	GO:0006351	transcription, DNA-templated	4.44857	1.0824e-09	4.52042	2.04467e-11	CE
pax7	100708659	GO:0050938	regulation of xanthophore differentiation	7.20564	2.13776e-35	7.0524	3.37231e-35	OT
pax7	100708659	GO:0048066	developmental pigmentation	7.20564	2.13776e-35	7.0524	3.37231e-35	OT
pax7	100708659	GO:0006355	regulation of transcription, DNA-templated	7.20564	2.13776e-35	7.0524	3.37231e-35	OT
pax7	100708659	GO:0007275	multicellular organism development	7.20564	2.13776e-35	7.0524	3.37231e-35	OT
pax7	100708659	GO:0006351	transcription, DNA-templated	7.20564	2.13776e-35	7.0524	3.37231e-35	OT
pcsk9	100710647	GO:0022008	neurogenesis	2.96807	0.0101572	2.84159	0.0176884	OB
pcsk9	100710647	GO:0007417	central nervous system development	2.96807	0.0101572	2.84159	0.0176884	OB
pcsk9	100710647	GO:0006508	proteolysis	2.96807	0.0101572	2.84159	0.0176884	OB
pde10a	100706000	GO:0007165	signal transduction	3.27602	1.20955e-07	2.92181	8.68912e-05	CE
pde2a	100704435	GO:0007165	signal transduction	-4.45686	5.50595e-20	-3.95058	4.52804e-19	CE
pde2a	100704435	GO:0007165	signal transduction	2.38651	0.000138096	2.4933	1.53934e-06	DI
pdgfc	100707883	GO:0008284	positive regulation of cell proliferation	3.0359	0.012215	3.42238	0.000279776	CE
pdgfc	100707883	GO:0048008	platelet-derived growth factor receptor signaling pathway	3.0359	0.012215	3.42238	0.000279776	CE
pdgfc	100707883	GO:0009790	embryo development	3.0359	0.012215	3.42238	0.000279776	CE
phactr2	100712063	GO:0043086	negative regulation of catalytic activity	-3.60883	0.00273943	-4.47903	6.61634e-05	CE
phactr2	100712063	GO:0043086	negative regulation of catalytic activity	2.52749	0.00809413	2.89005	0.000299135	TE
phox2a	100710415	GO:0048666	neuron development	5.23119	2.43651e-06	5.6891	1.51359e-07	BS
phox2a	100710415	GO:0003358	noradrenergic neuron development	5.23119	2.43651e-06	5.6891	1.51359e-07	BS
phox2a	100710415	GO:0021703	locus ceruleus development	5.23119	2.43651e-06	5.6891	1.51359e-07	BS
phox2a	100710415	GO:0006355	regulation of transcription, DNA-templated	5.23119	2.43651e-06	5.6891	1.51359e-07	BS
phox2a	100710415	GO:0007420	brain development	5.23119	2.43651e-06	5.6891	1.51359e-07	BS
phox2b	100693688	GO:0061549	sympathetic ganglion development	6.29255	1.01921e-14	7.60813	8.19327e-16	BS
phox2b	100693688	GO:0048484	enteric nervous system development	6.29255	1.01921e-14	7.60813	8.19327e-16	BS
phox2b	100693688	GO:0006355	regulation of transcription, DNA-templated	6.29255	1.01921e-14	7.60813	8.19327e-16	BS
pkp4	100707624	GO:0043547	positive regulation of GTPase activity	3.75728	1.38797e-11	3.79486	3.61861e-12	CE
pkp4	100707624	GO:0016337	single organismal cell-cell adhesion	3.75728	1.38797e-11	3.79486	3.61861e-12	CE
pkp4	100707624	GO:0032467	positive regulation of cytokinesis	3.75728	1.38797e-11	3.79486	3.61861e-12	CE
pkp4	100707624	GO:0007155	cell adhesion	3.75728	1.38797e-11	3.79486	3.61861e-12	CE
pnmt	100704948	GO:0032259	methylation	3.91984	0.000212477	3.77637	7.22091e-05	DI
pou3f4	100692750	GO:0006355	regulation of transcription, DNA-templated	2.41374	0.0177004	2.47349	0.0168583	OT
pou3f4	100692750	GO:0006351	transcription, DNA-templated	2.41374	0.0177004	2.47349	0.0168583	OT
pou4f1	100699385	GO:0006351	transcription, DNA-templated	4.54736	1.59724e-08	3.92862	2.12246e-05	BS
pou4f1	100699385	GO:0006355	regulation of transcription, DNA-templated	4.54736	1.59724e-08	3.92862	2.12246e-05	BS
pou4f1	100699385	GO:0006355	regulation of transcription, DNA-templated	5.40649	3.13651e-13	5.47862	6.8716e-12	OT
pou4f1	100699385	GO:0006351	transcription, DNA-templated	5.40649	3.13651e-13	5.47862	6.8716e-12	OT
pou4f2	100711667	GO:0006351	transcription, DNA-templated	4.18569	2.37356e-07	4.28379	3.22232e-06	BS
pou4f2	100711667	GO:0007420	brain development	4.18569	2.37356e-07	4.28379	3.22232e-06	BS
pou4f2	100711667	GO:0006355	regulation of transcription, DNA-templated	4.18569	2.37356e-07	4.28379	3.22232e-06	BS
pou4f2	100711667	GO:0006355	regulation of transcription, DNA-templated	8.02367	1.5716e-29	8.82404	1.19836e-28	OT
pou4f2	100711667	GO:0007420	brain development	8.02367	1.5716e-29	8.82404	1.19836e-28	OT
pou4f2	100711667	GO:0006351	transcription, DNA-templated	8.02367	1.5716e-29	8.82404	1.19836e-28	OT
prkcb	100710878	GO:0035556	intracellular signal transduction	2.60648	0.00265161	2.90107	4.85651e-05	DI
prkcb	100710878	GO:0006468	protein phosphorylation	2.60648	0.00265161	2.90107	4.85651e-05	DI
prkcb	100710878	GO:0016310	phosphorylation	2.60648	0.00265161	2.90107	4.85651e-05	DI
prkcd	100698031	GO:0006915	apoptotic process	-3.4905	0.0165145	-3.41142	0.0309956	CE
prkcd	100698031	GO:0016310	phosphorylation	-3.4905	0.0165145	-3.41142	0.0309956	CE
prkcd	100698031	GO:0006468	protein phosphorylation	-3.4905	0.0165145	-3.41142	0.0309956	CE
prkcd	100698031	GO:0035556	intracellular signal transduction	-3.4905	0.0165145	-3.41142	0.0309956	CE
prkcd	100698031	GO:0007049	cell cycle	-3.4905	0.0165145	-3.41142	0.0309956	CE
prox1	100693540	GO:0001946	lymphangiogenesis	-4.33218	0.00123709	-3.263	0.00751696	CE
prox1	100693540	GO:0021884	forebrain neuron development	-4.33218	0.00123709	-3.263	0.00751696	CE
prox1	100693540	GO:0043433	negative regulation of sequence-specific DNA binding transcription factor activity	-4.33218	0.00123709	-3.263	0.00751696	CE
prox1	100693540	GO:0048885	neuromast deposition	-4.33218	0.00123709	-3.263	0.00751696	CE
prox1	100693540	GO:0030239	myofibril assembly	-4.33218	0.00123709	-3.263	0.00751696	CE
prox1	100693540	GO:0048886	neuromast hair cell differentiation	-4.33218	0.00123709	-3.263	0.00751696	CE
prox1	100693540	GO:0043433	negative regulation of sequence-specific DNA binding transcription factor activity	4.7576	1.89267e-22	5.17229	3.10856e-28	DI
prox1	100693540	GO:0021884	forebrain neuron development	4.7576	1.89267e-22	5.17229	3.10856e-28	DI
prox1	100693540	GO:0001946	lymphangiogenesis	4.7576	1.89267e-22	5.17229	3.10856e-28	DI
prox1	100693540	GO:0048885	neuromast deposition	4.7576	1.89267e-22	5.17229	3.10856e-28	DI
prox1	100693540	GO:0048886	neuromast hair cell differentiation	4.7576	1.89267e-22	5.17229	3.10856e-28	DI
prox1	100693540	GO:0030239	myofibril assembly	4.7576	1.89267e-22	5.17229	3.10856e-28	DI
prph	102079494	GO:0042246	tissue regeneration	4.81569	4.79977e-09	4.44194	5.04579e-08	BS
ptk2b	100691138	GO:0030334	regulation of cell migration	4.81737	1.01894e-06	4.58925	2.21146e-06	TE
ptk2b	100691138	GO:0045765	regulation of angiogenesis	4.81737	1.01894e-06	4.58925	2.21146e-06	TE
ptk2b	100691138	GO:0030155	regulation of cell adhesion	4.81737	1.01894e-06	4.58925	2.21146e-06	TE
ptk2b	100691138	GO:0002688	regulation of leukocyte chemotaxis	4.81737	1.01894e-06	4.58925	2.21146e-06	TE
ptk2b	100691138	GO:2000249	regulation of actin cytoskeleton reorganization	4.81737	1.01894e-06	4.58925	2.21146e-06	TE
ptk2b	100691138	GO:0042127	regulation of cell proliferation	4.81737	1.01894e-06	4.58925	2.21146e-06	TE
ptk2b	100691138	GO:0018108	peptidyl-tyrosine phosphorylation	4.81737	1.01894e-06	4.58925	2.21146e-06	TE
ptk2b	100691138	GO:0007172	signal complex assembly	4.81737	1.01894e-06	4.58925	2.21146e-06	TE
ptk2b	100691138	GO:0007165	signal transduction	4.81737	1.01894e-06	4.58925	2.21146e-06	TE
ptk2b	100691138	GO:0030500	regulation of bone mineralization	4.81737	1.01894e-06	4.58925	2.21146e-06	TE
ptk2b	100691138	GO:0006468	protein phosphorylation	4.81737	1.01894e-06	4.58925	2.21146e-06	TE
ptk7	100696430	GO:0006468	protein phosphorylation	-3.30393	0.000401933	-2.82822	0.00549203	CE
ptk7	100696430	GO:0060071	Wnt signaling pathway, planar cell polarity pathway	-3.30393	0.000401933	-2.82822	0.00549203	CE
ptk7	100696430	GO:0090660	cerebrospinal fluid circulation	-3.30393	0.000401933	-2.82822	0.00549203	CE
ptk7	100696430	GO:0090090	negative regulation of canonical Wnt signaling pathway	-3.30393	0.000401933	-2.82822	0.00549203	CE
ptk7	100696430	GO:0003402	planar cell polarity pathway involved in axis elongation	-3.30393	0.000401933	-2.82822	0.00549203	CE
ptk7	100696430	GO:0060026	convergent extension	-3.30393	0.000401933	-2.82822	0.00549203	CE
ptk7	100696430	GO:2000040	regulation of planar cell polarity pathway involved in axis elongation	-3.30393	0.000401933	-2.82822	0.00549203	CE
ptk7	100696430	GO:0016055	Wnt signaling pathway	-3.30393	0.000401933	-2.82822	0.00549203	CE
ptk7	100696430	GO:0001501	skeletal system development	-3.30393	0.000401933	-2.82822	0.00549203	CE
ptk7	100696430	GO:0035282	segmentation	-3.30393	0.000401933	-2.82822	0.00549203	CE
ptk7	100696430	GO:0001736	establishment of planar polarity	-3.30393	0.000401933	-2.82822	0.00549203	CE
ptprk	100710316	GO:0016311	dephosphorylation	-2.98059	8.46142e-09	-2.34539	0.0042307	CE
ptprk	100710316	GO:0035335	peptidyl-tyrosine dephosphorylation	-2.98059	8.46142e-09	-2.34539	0.0042307	CE
ptprk	100710316	GO:0006470	protein dephosphorylation	-2.98059	8.46142e-09	-2.34539	0.0042307	CE
ptprt	100692353	GO:0016311	dephosphorylation	-2.67254	0.00374439	-2.93504	5.11688e-05	CE
ptprt	100692353	GO:0006470	protein dephosphorylation	-2.67254	0.00374439	-2.93504	5.11688e-05	CE
ptprt	100692353	GO:0035335	peptidyl-tyrosine dephosphorylation	-2.67254	0.00374439	-2.93504	5.11688e-05	CE
radil	100699695	GO:0007165	signal transduction	-3.18993	0.00219821	-3.47002	7.68766e-05	CE
rapgef4	100695746	GO:0007165	signal transduction	-3.43761	0.000740417	-3.34153	0.000447696	CE
rapgef4	100695746	GO:0007264	small GTPase mediated signal transduction	-3.43761	0.000740417	-3.34153	0.000447696	CE
rapgef4	100695746	GO:0035556	intracellular signal transduction	-3.43761	0.000740417	-3.34153	0.000447696	CE
rapgef4	100695746	GO:0043547	positive regulation of GTPase activity	-3.43761	0.000740417	-3.34153	0.000447696	CE
rasgrp2	100692458	GO:0007264	small GTPase mediated signal transduction	-3.14288	0.00104406	-3.23174	0.000208208	CE
rasgrp2	100692458	GO:0043547	positive regulation of GTPase activity	-3.14288	0.00104406	-3.23174	0.000208208	CE
rasgrp2	100692458	GO:0035556	intracellular signal transduction	-3.14288	0.00104406	-3.23174	0.000208208	CE
rem2	100694449	GO:0007165	signal transduction	2.42423	0.00159424	2.31877	0.00873336	CE
rem2	100694449	GO:0065009	regulation of molecular function	2.42423	0.00159424	2.31877	0.00873336	CE
rem2	100694449	GO:0071542	dopaminergic neuron differentiation	2.42423	0.00159424	2.31877	0.00873336	CE
ret	100702608	GO:0007156	homophilic cell adhesion via plasma membrane adhesion molecules	4.50955	2.01358e-10	3.76331	5.50128e-07	BS
ret	100702608	GO:0007155	cell adhesion	4.50955	2.01358e-10	3.76331	5.50128e-07	BS
ret	100702608	GO:0006468	protein phosphorylation	4.50955	2.01358e-10	3.76331	5.50128e-07	BS
ret	100702608	GO:0018108	peptidyl-tyrosine phosphorylation	4.50955	2.01358e-10	3.76331	5.50128e-07	BS
ret	100702608	GO:0048484	enteric nervous system development	4.50955	2.01358e-10	3.76331	5.50128e-07	BS
ret	100702608	GO:0016310	phosphorylation	4.50955	2.01358e-10	3.76331	5.50128e-07	BS
ret	100702608	GO:1901166	neural crest cell migration involved in autonomic nervous system development	4.50955	2.01358e-10	3.76331	5.50128e-07	BS
ret	100702608	GO:0014707	branchiomeric skeletal muscle development	4.50955	2.01358e-10	3.76331	5.50128e-07	BS
rims4	100703811	GO:0048791	calcium ion-regulated exocytosis of neurotransmitter	2.94628	1.10125e-09	3.10249	1.55271e-11	CE
rims4	100703811	GO:0017157	regulation of exocytosis	2.94628	1.10125e-09	3.10249	1.55271e-11	CE
rorb	100711296	GO:0030522	intracellular receptor signaling pathway	3.52651	6.49656e-13	3.31548	3.68042e-10	OT
rorb	100711296	GO:0043401	steroid hormone mediated signaling pathway	3.52651	6.49656e-13	3.31548	3.68042e-10	OT
rorb	100711296	GO:0006355	regulation of transcription, DNA-templated	3.52651	6.49656e-13	3.31548	3.68042e-10	OT
rorb	100711296	GO:0006351	transcription, DNA-templated	3.52651	6.49656e-13	3.31548	3.68042e-10	OT
scube3	100703500	GO:0007224	smoothened signaling pathway	-2.5416	0.033582	-3.33934	2.39785e-05	CE
scube3	100703500	GO:0048747	muscle fiber development	-2.5416	0.033582	-3.33934	2.39785e-05	CE
scube3	100703500	GO:0048741	skeletal muscle fiber development	-2.5416	0.033582	-3.33934	2.39785e-05	CE
sfrp5	100691823	GO:0060059	embryonic retina morphogenesis in camera-type eye	-3.42752	0.0362906	-3.66056	0.00520651	CE
sfrp5	100691823	GO:0030513	positive regulation of BMP signaling pathway	-3.42752	0.0362906	-3.66056	0.00520651	CE
sfrp5	100691823	GO:0030177	positive regulation of Wnt signaling pathway	-3.42752	0.0362906	-3.66056	0.00520651	CE
sfrp5	100691823	GO:0016055	Wnt signaling pathway	-3.42752	0.0362906	-3.66056	0.00520651	CE
sfrp5	100691823	GO:0061386	closure of optic fissure	-3.42752	0.0362906	-3.66056	0.00520651	CE
sfrp5	100691823	GO:0007275	multicellular organism development	-3.42752	0.0362906	-3.66056	0.00520651	CE
sfrp5	100691823	GO:0001654	eye development	-3.42752	0.0362906	-3.66056	0.00520651	CE
sfrp5	100691823	GO:0061031	endodermal digestive tract morphogenesis	-3.42752	0.0362906	-3.66056	0.00520651	CE
sfrp5	100691823	GO:0072576	liver morphogenesis	-3.42752	0.0362906	-3.66056	0.00520651	CE
sfrp5	100691823	GO:0030900	forebrain development	-3.42752	0.0362906	-3.66056	0.00520651	CE
sfrp5	100691823	GO:2000056	regulation of Wnt signaling pathway involved in digestive tract morphogenesis	-3.42752	0.0362906	-3.66056	0.00520651	CE
sfrp5	100691823	GO:0061386	closure of optic fissure	2.51875	0.0338264	2.76014	0.0016017	OB
sfrp5	100691823	GO:2000056	regulation of Wnt signaling pathway involved in digestive tract morphogenesis	2.51875	0.0338264	2.76014	0.0016017	OB
sfrp5	100691823	GO:0072576	liver morphogenesis	2.51875	0.0338264	2.76014	0.0016017	OB
sfrp5	100691823	GO:0061031	endodermal digestive tract morphogenesis	2.51875	0.0338264	2.76014	0.0016017	OB
sfrp5	100691823	GO:0001654	eye development	2.51875	0.0338264	2.76014	0.0016017	OB
sfrp5	100691823	GO:0030177	positive regulation of Wnt signaling pathway	2.51875	0.0338264	2.76014	0.0016017	OB
sfrp5	100691823	GO:0030513	positive regulation of BMP signaling pathway	2.51875	0.0338264	2.76014	0.0016017	OB
sfrp5	100691823	GO:0030900	forebrain development	2.51875	0.0338264	2.76014	0.0016017	OB
sfrp5	100691823	GO:0060059	embryonic retina morphogenesis in camera-type eye	2.51875	0.0338264	2.76014	0.0016017	OB
sfrp5	100691823	GO:0016055	Wnt signaling pathway	2.51875	0.0338264	2.76014	0.0016017	OB
sfrp5	100691823	GO:0007275	multicellular organism development	2.51875	0.0338264	2.76014	0.0016017	OB
sh3pxd2b	100703439	GO:0071800	podosome assembly	3.78003	2.392e-11	3.65203	4.19081e-11	CE
sh3pxd2b	100703439	GO:0007507	heart development	3.78003	2.392e-11	3.65203	4.19081e-11	CE
sh3pxd2b	100703439	GO:0060348	bone development	3.78003	2.392e-11	3.65203	4.19081e-11	CE
sh3pxd2b	100703439	GO:0001654	eye development	3.78003	2.392e-11	3.65203	4.19081e-11	CE
shox2	100708098	GO:0006355	regulation of transcription, DNA-templated	3.70494	1.4124e-08	3.46579	6.67176e-07	BS
shox2	100708098	GO:0007507	heart development	3.70494	1.4124e-08	3.46579	6.67176e-07	BS
shox2	100708098	GO:0007275	multicellular organism development	3.70494	1.4124e-08	3.46579	6.67176e-07	BS
shox2	100708098	GO:0008016	regulation of heart contraction	3.70494	1.4124e-08	3.46579	6.67176e-07	BS
shox2	100708098	GO:0008016	regulation of heart contraction	6.61748	1.21785e-33	6.78215	1.00916e-34	DI
shox2	100708098	GO:0007275	multicellular organism development	6.61748	1.21785e-33	6.78215	1.00916e-34	DI
shox2	100708098	GO:0006355	regulation of transcription, DNA-templated	6.61748	1.21785e-33	6.78215	1.00916e-34	DI
shox2	100708098	GO:0007507	heart development	6.61748	1.21785e-33	6.78215	1.00916e-34	DI
shox2	100708098	GO:0006355	regulation of transcription, DNA-templated	2.43422	0.00980523	2.68103	0.00331915	OT
shox2	100708098	GO:0008016	regulation of heart contraction	2.43422	0.00980523	2.68103	0.00331915	OT
shox2	100708098	GO:0007507	heart development	2.43422	0.00980523	2.68103	0.00331915	OT
shox2	100708098	GO:0007275	multicellular organism development	2.43422	0.00980523	2.68103	0.00331915	OT
shox2	100708098	GO:0007507	heart development	-6.39628	3.02245e-06	-6.39023	5.93689e-06	TE
shox2	100708098	GO:0008016	regulation of heart contraction	-6.39628	3.02245e-06	-6.39023	5.93689e-06	TE
shox2	100708098	GO:0006355	regulation of transcription, DNA-templated	-6.39628	3.02245e-06	-6.39023	5.93689e-06	TE
shox2	100708098	GO:0007275	multicellular organism development	-6.39628	3.02245e-06	-6.39023	5.93689e-06	TE
six3	100705645	GO:0001654	eye development	-4.65794	0.0165641	-4.1723	0.00358029	CE
six3	100705645	GO:0006355	regulation of transcription, DNA-templated	-4.65794	0.0165641	-4.1723	0.00358029	CE
six3	100705645	GO:0021554	optic nerve development	-4.65794	0.0165641	-4.1723	0.00358029	CE
six3	100705645	GO:0007420	brain development	-4.65794	0.0165641	-4.1723	0.00358029	CE
six3	100705645	GO:0006357	regulation of transcription from RNA polymerase II promoter	-4.65794	0.0165641	-4.1723	0.00358029	CE
six3	100705645	GO:0021631	optic nerve morphogenesis	-4.65794	0.0165641	-4.1723	0.00358029	CE
six3	100705645	GO:0021554	optic nerve development	2.77017	0.017065	2.88296	0.00312318	TE
six3	100705645	GO:0021631	optic nerve morphogenesis	2.77017	0.017065	2.88296	0.00312318	TE
six3	100705645	GO:0006355	regulation of transcription, DNA-templated	2.77017	0.017065	2.88296	0.00312318	TE
six3	100705645	GO:0001654	eye development	2.77017	0.017065	2.88296	0.00312318	TE
six3	100705645	GO:0006357	regulation of transcription from RNA polymerase II promoter	2.77017	0.017065	2.88296	0.00312318	TE
six3	100705645	GO:0007420	brain development	2.77017	0.017065	2.88296	0.00312318	TE
slc17a6	100691177	GO:0055085	transmembrane transport	-3.43642	1.41541e-06	-4.85948	1.5661e-11	CE
slc6a5	100704911	GO:0055085	transmembrane transport	5.8412	1.22254e-16	5.90173	2.0146e-13	BS
slc6a5	100704911	GO:0006810	transport	5.8412	1.22254e-16	5.90173	2.0146e-13	BS
slc6a5	100704911	GO:0006836	neurotransmitter transport	5.8412	1.22254e-16	5.90173	2.0146e-13	BS
slc8a3	100707890	GO:0006816	calcium ion transport	-2.72366	0.000517919	-2.89546	9.65315e-06	CE
slc8a3	100707890	GO:0035725	sodium ion transmembrane transport	-2.72366	0.000517919	-2.89546	9.65315e-06	CE
slc8a3	100707890	GO:0007154	cell communication	-2.72366	0.000517919	-2.89546	9.65315e-06	CE
slc8a3	100707890	GO:0055085	transmembrane transport	-2.72366	0.000517919	-2.89546	9.65315e-06	CE
slc8a3	100707890	GO:0006810	transport	-2.72366	0.000517919	-2.89546	9.65315e-06	CE
smoc1	100711651	GO:0007165	signal transduction	-3.09777	0.0296116	-3.25182	0.00416547	CE
sox21	100694064	GO:0002088	lens development in camera-type eye	3.59758	1.40298e-09	3.60674	1.43379e-10	OT
sox21	100694064	GO:0006355	regulation of transcription, DNA-templated	3.59758	1.40298e-09	3.60674	1.43379e-10	OT
sp5	100703620	GO:0048332	mesoderm morphogenesis	3.60007	3.78072e-11	3.64563	8.67839e-10	OT
spsb4	100700324	GO:0035556	intracellular signal transduction	2.81488	1.17372e-06	3.08006	5.45656e-09	CE
st18	100700521	GO:0006355	regulation of transcription, DNA-templated	-3.76239	0.000449303	-3.89138	5.03801e-05	CE
st6galnac3	100708358	GO:0006486	protein glycosylation	2.97814	2.44275e-09	2.72614	9.63974e-07	CE
st6galnac3	100708358	GO:0097503	sialylation	2.97814	2.44275e-09	2.72614	9.63974e-07	CE
strbp	100709241	GO:0007283	spermatogenesis	2.56353	1.67078e-06	2.52524	2.34661e-06	CE
stx3	100707714	GO:0016192	vesicle-mediated transport	2.56328	0.000149742	2.58314	0.000154117	DI
stx3	100707714	GO:0016081	synaptic vesicle docking	2.56328	0.000149742	2.58314	0.000154117	DI
stx3	100707714	GO:0006887	exocytosis	2.56328	0.000149742	2.58314	0.000154117	DI
stx3	100707714	GO:0061025	membrane fusion	2.56328	0.000149742	2.58314	0.000154117	DI
stx3	100707714	GO:0006886	intracellular protein transport	2.56328	0.000149742	2.58314	0.000154117	DI
syndig1l	100704163	GO:0009607	response to biotic stimulus	-4.18645	0.00057608	-4.39425	2.94177e-05	CE
syndig1l	100704163	GO:0009607	response to biotic stimulus	2.75816	0.00034649	3.18874	1.18146e-07	DI
synpr	100708335	GO:0006810	transport	-7.46331	2.59771e-05	-5.1233	0.00168879	CE
tacr2	100693904	GO:0007186	G-protein coupled receptor signaling pathway	-5.60662	0.0159465	-5.10588	0.028181	CE
tacr2	100693904	GO:0007217	tachykinin receptor signaling pathway	-5.60662	0.0159465	-5.10588	0.028181	CE
tacr2	100693904	GO:0007165	signal transduction	-5.60662	0.0159465	-5.10588	0.028181	CE
tacr2	100693904	GO:0007186	G-protein coupled receptor signaling pathway	3.20759	0.00384293	3.23994	0.00418143	OB
tacr2	100693904	GO:0007165	signal transduction	3.20759	0.00384293	3.23994	0.00418143	OB
tacr2	100693904	GO:0007217	tachykinin receptor signaling pathway	3.20759	0.00384293	3.23994	0.00418143	OB
tal2	100692288	GO:0021514	ventral spinal cord interneuron differentiation	4.70805	7.39485e-12	5.10683	1.27196e-12	OT
tal2	100692288	GO:0007420	brain development	4.70805	7.39485e-12	5.10683	1.27196e-12	OT
tbr1	100706824	GO:0006355	regulation of transcription, DNA-templated	5.07354	2.02257e-10	3.8017	1.47241e-05	OB
tbr1	100706824	GO:0006351	transcription, DNA-templated	5.07354	2.02257e-10	3.8017	1.47241e-05	OB
tbr1	100706824	GO:0006351	transcription, DNA-templated	5.92805	2.39729e-15	5.69975	1.56547e-15	TE
tbr1	100706824	GO:0006355	regulation of transcription, DNA-templated	5.92805	2.39729e-15	5.69975	1.56547e-15	TE
tcf7l2	100704057	GO:0021986	habenula development	-3.25675	1.89201e-07	-3.87514	9.3693e-13	CE
tcf7l2	100704057	GO:0016055	Wnt signaling pathway	-3.25675	1.89201e-07	-3.87514	9.3693e-13	CE
tcf7l2	100704057	GO:2001237	negative regulation of extrinsic apoptotic signaling pathway	-3.25675	1.89201e-07	-3.87514	9.3693e-13	CE
tcf7l2	100704057	GO:0035462	determination of left/right asymmetry in diencephalon	-3.25675	1.89201e-07	-3.87514	9.3693e-13	CE
tcf7l2	100704057	GO:0060070	canonical Wnt signaling pathway	-3.25675	1.89201e-07	-3.87514	9.3693e-13	CE
tcf7l2	100704057	GO:0060729	intestinal epithelial structure maintenance	-3.25675	1.89201e-07	-3.87514	9.3693e-13	CE
tcf7l2	100704057	GO:0010226	response to lithium ion	-3.25675	1.89201e-07	-3.87514	9.3693e-13	CE
tcf7l2	100704057	GO:0044333	Wnt signaling pathway involved in digestive tract morphogenesis	-3.25675	1.89201e-07	-3.87514	9.3693e-13	CE
tcf7l2	100704057	GO:0006357	regulation of transcription from RNA polymerase II promoter	-3.25675	1.89201e-07	-3.87514	9.3693e-13	CE
tcf7l2	100704057	GO:0035462	determination of left/right asymmetry in diencephalon	3.64878	7.49063e-23	3.90754	1.47977e-26	DI
tcf7l2	100704057	GO:0021986	habenula development	3.64878	7.49063e-23	3.90754	1.47977e-26	DI
tcf7l2	100704057	GO:0044333	Wnt signaling pathway involved in digestive tract morphogenesis	3.64878	7.49063e-23	3.90754	1.47977e-26	DI
tcf7l2	100704057	GO:2001237	negative regulation of extrinsic apoptotic signaling pathway	3.64878	7.49063e-23	3.90754	1.47977e-26	DI
tcf7l2	100704057	GO:0060070	canonical Wnt signaling pathway	3.64878	7.49063e-23	3.90754	1.47977e-26	DI
tcf7l2	100704057	GO:0010226	response to lithium ion	3.64878	7.49063e-23	3.90754	1.47977e-26	DI
tcf7l2	100704057	GO:0016055	Wnt signaling pathway	3.64878	7.49063e-23	3.90754	1.47977e-26	DI
tcf7l2	100704057	GO:0060729	intestinal epithelial structure maintenance	3.64878	7.49063e-23	3.90754	1.47977e-26	DI
tcf7l2	100704057	GO:0006357	regulation of transcription from RNA polymerase II promoter	3.64878	7.49063e-23	3.90754	1.47977e-26	DI
tcf7l2	100704057	GO:0010226	response to lithium ion	3.03327	2.03899e-13	3.06831	1.16592e-13	OT
tcf7l2	100704057	GO:0060729	intestinal epithelial structure maintenance	3.03327	2.03899e-13	3.06831	1.16592e-13	OT
tcf7l2	100704057	GO:0060070	canonical Wnt signaling pathway	3.03327	2.03899e-13	3.06831	1.16592e-13	OT
tcf7l2	100704057	GO:2001237	negative regulation of extrinsic apoptotic signaling pathway	3.03327	2.03899e-13	3.06831	1.16592e-13	OT
tcf7l2	100704057	GO:0044333	Wnt signaling pathway involved in digestive tract morphogenesis	3.03327	2.03899e-13	3.06831	1.16592e-13	OT
tcf7l2	100704057	GO:0021986	habenula development	3.03327	2.03899e-13	3.06831	1.16592e-13	OT
tcf7l2	100704057	GO:0016055	Wnt signaling pathway	3.03327	2.03899e-13	3.06831	1.16592e-13	OT
tcf7l2	100704057	GO:0035462	determination of left/right asymmetry in diencephalon	3.03327	2.03899e-13	3.06831	1.16592e-13	OT
tcf7l2	100704057	GO:0006357	regulation of transcription from RNA polymerase II promoter	3.03327	2.03899e-13	3.06831	1.16592e-13	OT
tcf7l2	100704057	GO:0044333	Wnt signaling pathway involved in digestive tract morphogenesis	-2.84697	4.44006e-06	-2.59464	0.000329925	TE
tcf7l2	100704057	GO:0060729	intestinal epithelial structure maintenance	-2.84697	4.44006e-06	-2.59464	0.000329925	TE
tcf7l2	100704057	GO:0021986	habenula development	-2.84697	4.44006e-06	-2.59464	0.000329925	TE
tcf7l2	100704057	GO:0010226	response to lithium ion	-2.84697	4.44006e-06	-2.59464	0.000329925	TE
tcf7l2	100704057	GO:0035462	determination of left/right asymmetry in diencephalon	-2.84697	4.44006e-06	-2.59464	0.000329925	TE
tcf7l2	100704057	GO:0006357	regulation of transcription from RNA polymerase II promoter	-2.84697	4.44006e-06	-2.59464	0.000329925	TE
tcf7l2	100704057	GO:2001237	negative regulation of extrinsic apoptotic signaling pathway	-2.84697	4.44006e-06	-2.59464	0.000329925	TE
tcf7l2	100704057	GO:0060070	canonical Wnt signaling pathway	-2.84697	4.44006e-06	-2.59464	0.000329925	TE
tcf7l2	100704057	GO:0016055	Wnt signaling pathway	-2.84697	4.44006e-06	-2.59464	0.000329925	TE
tenm3	100707075	GO:0007165	signal transduction	-3.24148	4.90526e-08	-3.22173	8.44876e-09	CE
tenm3	100707075	GO:0097264	self proteolysis	-3.24148	4.90526e-08	-3.22173	8.44876e-09	CE
tfap2a	100693240	GO:0048701	embryonic cranial skeleton morphogenesis	2.61342	2.25124e-05	2.89634	2.65632e-08	OT
tfap2a	100693240	GO:0043049	otic placode formation	2.61342	2.25124e-05	2.89634	2.65632e-08	OT
tfap2a	100693240	GO:0051216	cartilage development	2.61342	2.25124e-05	2.89634	2.65632e-08	OT
tfap2a	100693240	GO:0030318	melanocyte differentiation	2.61342	2.25124e-05	2.89634	2.65632e-08	OT
tfap2a	100693240	GO:0060788	ectodermal placode formation	2.61342	2.25124e-05	2.89634	2.65632e-08	OT
tfap2a	100693240	GO:0001501	skeletal system development	2.61342	2.25124e-05	2.89634	2.65632e-08	OT
tfap2a	100693240	GO:0050935	iridophore differentiation	2.61342	2.25124e-05	2.89634	2.65632e-08	OT
tfap2a	100693240	GO:0071696	ectodermal placode development	2.61342	2.25124e-05	2.89634	2.65632e-08	OT
tfap2a	100693240	GO:0071599	otic vesicle development	2.61342	2.25124e-05	2.89634	2.65632e-08	OT
tfap2a	100693240	GO:0006355	regulation of transcription, DNA-templated	2.61342	2.25124e-05	2.89634	2.65632e-08	OT
tfap2a	100693240	GO:0060041	retina development in camera-type eye	2.61342	2.25124e-05	2.89634	2.65632e-08	OT
tfap2a	100693240	GO:0030902	hindbrain development	2.61342	2.25124e-05	2.89634	2.65632e-08	OT
tfap2a	100693240	GO:0007422	peripheral nervous system development	2.61342	2.25124e-05	2.89634	2.65632e-08	OT
tfap2a	100693240	GO:0071698	olfactory placode development	2.61342	2.25124e-05	2.89634	2.65632e-08	OT
tfap2a	100693240	GO:0014032	neural crest cell development	2.61342	2.25124e-05	2.89634	2.65632e-08	OT
tfap2a	100693240	GO:0030182	neuron differentiation	2.61342	2.25124e-05	2.89634	2.65632e-08	OT
tfap2a	100693240	GO:0014036	neural crest cell fate specification	2.61342	2.25124e-05	2.89634	2.65632e-08	OT
tfap2b	100708705	GO:0006355	regulation of transcription, DNA-templated	4.42067	7.28013e-09	3.06062	0.000398601	BS
tfap2b	100708705	GO:0051216	cartilage development	4.42067	7.28013e-09	3.06062	0.000398601	BS
tfap2b	100708705	GO:0051216	cartilage development	3.49111	4.89817e-05	2.39668	0.0289843	DI
tfap2b	100708705	GO:0006355	regulation of transcription, DNA-templated	3.49111	4.89817e-05	2.39668	0.0289843	DI
tfap2b	100708705	GO:0051216	cartilage development	6.20115	1.43872e-20	5.49828	5.36185e-19	OT
tfap2b	100708705	GO:0006355	regulation of transcription, DNA-templated	6.20115	1.43872e-20	5.49828	5.36185e-19	OT
tfap2d	100709510	GO:0006355	regulation of transcription, DNA-templated	5.16172	1.8153e-06	5.68429	8.1213e-08	OT
tfap2e	100710407	GO:0006355	regulation of transcription, DNA-templated	4.81517	1.30762e-13	4.92818	8.4547e-14	OT
tfap2e	100710407	GO:0006355	regulation of transcription, DNA-templated	-5.0256	0.00478415	-5.02062	0.00870928	TE
th	100708687	GO:0009072	aromatic amino acid family metabolic process	4.1652	0.00213255	4.57273	6.0122e-05	OB
th	100708687	GO:0055114	oxidation-reduction process	4.1652	0.00213255	4.57273	6.0122e-05	OB
th	100708687	GO:0042416	dopamine biosynthetic process	4.1652	0.00213255	4.57273	6.0122e-05	OB
th	100708687	GO:0021522	spinal cord motor neuron differentiation	4.1652	0.00213255	4.57273	6.0122e-05	OB
th	100708687	GO:0042423	catecholamine biosynthetic process	4.1652	0.00213255	4.57273	6.0122e-05	OB
tlx2	100695022	GO:0006355	regulation of transcription, DNA-templated	6.33513	1.34358e-14	5.66903	1.38812e-11	BS
[truncated: 70 more rows]
