# Supplementary material for: Neurogenomic Profiling Reveals Distinct Gene Expression Profiles Between Brain Parts That Are Consistent in Ophthalmotilapia Cichlids
Source: Front Neurosci. 2018 Mar 9;12:136. doi: 10.3389/fnins.2018.00136 (PMC5855355; doi:10.3389/fnins.2018.00136)
Supplement: Table S2 — GO terms for each brainpart identified by CAMERA as significantly enriched. For each brainpart (BS, CE, TE, OT, OB, DI), the GO term, Biological process, adjusted P-value for O. nasuta (adj Pvalue ON) and for O. ventralis (adj Pvalue OV) are provided. GO terms and Biological processes in bold are uniquely enriched in that particular brainpart. [file Table2.XLSX]

## Sheet: Blad1
Table S2: GO terms for each brainpart identified by CAMERA as significantly enriched. For each brainpart (BS, CE, TE, OT, OB , DI), the GO term, Biological process, adjusted P-value for O. nasuta (adj Pvalue ON) and for O. ventralis (adj Pvalue OV) are provided. GO terms and Biological processes in bold are uniquely enriched in that particular brainpart.
BS					CE					TE					OT					OB					DI
GO Term	Biological process	adj Pvalue ON	adj Pvalue OV		GO Term	Biological process	adj Pvalue ON	adj Pvalue OV		GO Term	Biological process	adj Pvalue ON	adj Pvalue OV		GO Term	Biological process	adj Pvalue ON	adj Pvalue OV		GO Term	Biological process	adj Pvalue ON	adj Pvalue OV		GO Term	Biological process	adj Pvalue ON	adj Pvalue OV
GO:0061564	axon development	4.51322e-44	4.19439e-31		GO:0048739	cardiac muscle fiber development	0.00126576	0.0035206		GO:0038171	cannabinoid signaling pathway	1.19274e-06	3.4066e-07		GO:0050938	regulation of xanthophore differentiation	4.94166e-20	4.04074e-26		GO:0043584	nose development	3.59352e-15	2.11957e-06		GO:0044333	Wnt signaling pathway involved in digestive tract morphogenesis	1.75439e-19	8.88646e-19
GO:0006085	acetyl-CoA biosynthetic process	1.55119e-12	2.57491e-12		GO:0007586	digestion	0.0118018	0.0361202		GO:2000253	positive regulation of feeding behavior	1.59097e-05	8.87618e-06		GO:0071696	ectodermal placode development	3.98239e-19	1.93114e-20		GO:0038171	cannabinoid signaling pathway	4.22436e-09	3.07244e-05		GO:2001237	negative regulation of extrinsic apoptotic signaling pathway	1.75439e-19	8.88646e-19
GO:0035476	angioblast cell migration	2.80361e-07	1.46466e-07		GO:0009880	embryonic pattern specification	0.0118018	0.0281279		GO:0014059	regulation of dopamine secretion	0.000176674	3.07169e-05		GO:0045582	positive regulation of T cell differentiation	3.08378e-16	7.82308e-15		GO:2000253	positive regulation of feeding behavior	9.3901e-09	3.73247e-06		GO:0021884	forebrain neuron development	4.81957e-16	1.03658e-18
GO:0050821	protein stabilization	2.80361e-07	1.46466e-07		GO:0048915	posterior lateral line system development	0.0240804	0.0281279		GO:0038170	somatostatin signaling pathway	0.00179207	5.83681e-05		GO:2001224	positive regulation of neuron migration	3.08378e-16	7.82308e-15		GO:0038170	somatostatin signaling pathway	1.01777e-06	0.00205427		GO:0043433	negative regulation of sequence-specific DNA binding transcription factor activity	4.81957e-16	1.03658e-18
GO:0001971	negative regulation of activation of membrane attack complex	1.96932e-06	2.52811e-08		GO:0001841	neural tube formation	0.0291891	0.0361202		GO:0048268	clathrin coat assembly	0.00179207	0.0308551		GO:0060788	ectodermal placode formation	6.886e-15	1.68093e-13		GO:0014059	regulation of dopamine secretion	1.65863e-05	3.16102e-05		GO:0048886	neuromast hair cell differentiation	4.81957e-16	1.03658e-18
GO:0006101	citrate metabolic process	1.15869e-05	2.53484e-05		GO:0097264	self proteolysis	0.0324083	0.0361202		GO:0048468	cell development	0.00213462	0.00101858		GO:0050769	positive regulation of neurogenesis	4.60312e-12	1.35057e-11		GO:0030326	embryonic limb morphogenesis	5.14594e-05	2.11957e-06		GO:0040012	regulation of locomotion	1.45395e-07	0.00141355
GO:0007275	multicellular organism development	1.91251e-05	0.000112531		GO:0048899	anterior lateral line development	0.0386397	0.0389098		GO:0044333	Wnt signaling pathway involved in digestive tract morphogenesis	0.00743229	0.0147377		GO:0044333	Wnt signaling pathway involved in digestive tract morphogenesis	1.21754e-11	2.75176e-13		GO:0007195	adenylate cyclase-inhibiting dopamine receptor signaling pathway	0.0038516	0.00319673		GO:0035462	determination of left/right asymmetry in diencephalon	2.13091e-07	9.27159e-07
GO:0030223	neutrophil differentiation	3.7791e-05	1.46466e-07							GO:2001237	negative regulation of extrinsic apoptotic signaling pathway	0.00743229	0.0147377		GO:2001237	negative regulation of extrinsic apoptotic signaling pathway	1.21754e-11	2.75176e-13		GO:0001971	negative regulation of activation of membrane attack complex	0.0304726	0.0245704		GO:0060729	intestinal epithelial structure maintenance	7.02475e-07	8.88646e-19
GO:0048484	enteric nervous system development	4.82492e-05	0.00521584							GO:0001706	endoderm formation	0.0204976	0.0045663		GO:0021879	forebrain neuron differentiation	6.08805e-11	1.48812e-12		GO:0044333	Wnt signaling pathway involved in digestive tract morphogenesis	0.0304726	0.0277795		GO:0000160	phosphorelay signal transduction system	8.44062e-07	0.00211872
GO:0061549	sympathetic ganglion development	4.82492e-05	2.53484e-05							GO:0001714	endodermal cell fate specification	0.0204976	0.0045663		GO:0021979	hypothalamus cell differentiation	6.08805e-11	1.48812e-12		GO:0048915	posterior lateral line system development	0.0304726	0.0292978		GO:0007213	G-protein coupled acetylcholine receptor signaling pathway	4.49697e-06	2.03142e-06
GO:0048839	inner ear development	5.03249e-05	0.000341673							GO:0060070	canonical Wnt signaling pathway	0.0204976	0.021688		GO:0060784	regulation of cell proliferation involved in tissue homeostasis	6.08805e-11	1.48812e-12		GO:0051091	positive regulation of sequence-specific DNA binding transcription factor activity	0.0304726	0.0292978		GO:0016358	dendrite development	4.49697e-06	0.0016387
GO:0019882	antigen processing and presentation	0.000322281	0.00521584							GO:0048915	posterior lateral line system development	0.0255114	0.00666624		GO:1900052	regulation of retinoic acid biosynthetic process	6.08805e-11	1.48812e-12		GO:2001237	negative regulation of extrinsic apoptotic signaling pathway	0.0304726	0.0277795		GO:0021960	anterior commissure morphogenesis	4.49697e-06	0.000402792
GO:0009880	embryonic pattern specification	0.000403965	7.36081e-05							GO:0050953	sensory perception of light stimulus	0.0255114	0.00129485		GO:0021854	hypothalamus development	7.28695e-09	1.80597e-08							GO:0060113	inner ear receptor cell differentiation	4.49697e-06	6.7787e-06
GO:0048048	embryonic eye morphogenesis	0.00154145	0.0297342							GO:0030326	embryonic limb morphogenesis	0.0429511	0.021688		GO:0008284	positive regulation of cell proliferation	3.56272e-07	4.04888e-05							GO:0071678	olfactory bulb axon guidance	4.49697e-06	0.000402792
GO:0048844	artery morphogenesis	0.0016024	0.00113331												GO:0015812	gamma-aminobutyric acid transport	4.45006e-07	1.01046e-07							GO:0009607	response to biotic stimulus	5.48711e-06	9.27159e-07
GO:0014707	branchiomeric skeletal muscle development	0.00211611	0.0273972												GO:0033336	caudal fin development	6.06388e-07	0.000119732							GO:0016081	synaptic vesicle docking	5.48711e-06	0.000242827
GO:0030225	macrophage differentiation	0.00211611	0.000216294												GO:0043049	otic placode formation	6.06388e-07	1.52867e-06							GO:0030239	myofibril assembly	8.47253e-06	2.21488e-05
GO:0060319	primitive erythrocyte differentiation	0.00319903	0.000615656												GO:0010628	positive regulation of gene expression	3.8302e-06	1.01046e-07							GO:0001841	neural tube formation	1.1749e-05	0.000226189
GO:0072554	blood vessel lumenization	0.00319903	0.00411232												GO:0060070	canonical Wnt signaling pathway	5.33549e-06	3.07484e-06							GO:0048885	neuromast deposition	0.000112842	5.63024e-06
GO:0031018	endocrine pancreas development	0.00332244	0.000754903												GO:0061026	cardiac muscle tissue regeneration	2.14672e-05	0.00115934							GO:0021986	habenula development	0.000855776	0.00873577
GO:0007422	peripheral nervous system development	0.00362172	0.0218555												GO:0071698	olfactory placode development	2.6781e-05	3.37077e-07							GO:0048013	ephrin receptor signaling pathway	0.00120824	0.0016387
GO:1902476	chloride transmembrane transport	0.00370153	0.0297342												GO:0035767	endothelial cell chemotaxis	2.83057e-05	3.37077e-07							GO:0008016	regulation of heart contraction	0.00182848	0.000947907
GO:0001885	endothelial cell development	0.0041551	0.0033862												GO:0021767	mammillary body development	4.56842e-05	0.000243917							GO:0006182	cGMP biosynthetic process	0.00189855	0.000947907
GO:0060215	primitive hemopoiesis	0.0041551	0.01293												GO:0048919	posterior lateral line neuromast development	7.06292e-05	5.9758e-05							GO:0050880	regulation of blood vessel size	0.00189855	0.00311107
GO:0000082	G1/S transition of mitotic cell cycle	0.00438658	0.0026227												GO:0032330	regulation of chondrocyte differentiation	0.000106413	5.57565e-05							GO:0044319	wound healing, spreading of cells	0.00202427	0.0395839
GO:0006855	drug transmembrane transport	0.00438658	0.0028421												GO:0048066	developmental pigmentation	0.000106413	0.00256203							GO:1902766	skeletal muscle satellite cell migration	0.00202427	0.0395839
GO:0015893	drug transport	0.00438658	0.0028421												GO:0072498	embryonic skeletal joint development	0.000106413	5.57565e-05							GO:0006936	muscle contraction	0.00275154	0.00416471
GO:0055074	calcium ion homeostasis	0.00519309	0.000401532												GO:0048922	posterior lateral line neuromast deposition	0.000124912	0.000152865							GO:0007205	protein kinase C-activating G-protein coupled receptor signaling pathway	0.00275154	0.00073396
GO:0030902	hindbrain development	0.00628522	0.00293548												GO:0050935	iridophore differentiation	0.000239552	0.000209235							GO:0070978	voltage-gated calcium channel complex assembly	0.00275154	0.00416471
GO:0006935	chemotaxis	0.00702185	0.0367334												GO:0008543	fibroblast growth factor receptor signaling pathway	0.000298223	0.0262884							GO:0060262	negative regulation of N-terminal protein palmitoylation	0.00334507	0.00437429
GO:0043049	otic placode formation	0.00702185	0.0167503												GO:0009887	animal organ morphogenesis	0.000370734	0.000907152							GO:0007263	nitric oxide mediated signal transduction	0.0052614	0.00397982
GO:0021592	fourth ventricle development	0.0101958	0.0033862												GO:0007156	homophilic cell adhesion via plasma membrane adhesion molecules	0.000515209	2.54985e-05							GO:0021517	ventral spinal cord development	0.0052614	0.00397982
GO:0042472	inner ear morphogenesis	0.013703	0.0231649												GO:0033334	fin morphogenesis	0.000847143	0.00050573							GO:0001696	gastric acid secretion	0.00897574	0.0149069
GO:0021555	midbrain-hindbrain boundary morphogenesis	0.0156412	0.0189226												GO:0030902	hindbrain development	0.00102998	0.0130034
GO:0044333	Wnt signaling pathway involved in digestive tract morphogenesis	0.0163606	0.00288424												GO:0044319	wound healing, spreading of cells	0.00106538	0.00208681
GO:2001237	negative regulation of extrinsic apoptotic signaling pathway	0.0163606	0.00288424												GO:1902766	skeletal muscle satellite cell migration	0.00106538	0.00208681
GO:0006898	receptor-mediated endocytosis	0.0238299	0.0273972												GO:0035462	determination of left/right asymmetry in diencephalon	0.00166331	0.000128875
GO:0045766	positive regulation of angiogenesis	0.0248575	0.00820998												GO:0048702	embryonic neurocranium morphogenesis	0.00262321	0.000719729
GO:0006629	lipid metabolic process	0.0259885	0.0199145												GO:0021514	ventral spinal cord interneuron differentiation	0.00332214	0.0006653
GO:0035907	dorsal aorta development	0.027018	0.0167503												GO:0060042	retina morphogenesis in camera-type eye	0.00332214	0.019634
GO:0002072	optic cup morphogenesis involved in camera-type eye development	0.0326707	0.0136129												GO:0035235	ionotropic glutamate receptor signaling pathway	0.00383515	0.0050487
GO:0021522	spinal cord motor neuron differentiation	0.0337881	0.0426185												GO:0048916	posterior lateral line development	0.00383515	0.00782607
															GO:0097306	cellular response to alcohol	0.00644306	0.00143445
															GO:0001841	neural tube formation	0.00763795	0.0238072
															GO:0001971	negative regulation of activation of membrane attack complex	0.0154072	0.0226088
															GO:0060729	intestinal epithelial structure maintenance	0.0154072	2.75176e-13
															GO:0006085	acetyl-CoA biosynthetic process	0.0164698	0.00189352
															GO:0021953	central nervous system neuron differentiation	0.0164698	0.0118625
															GO:0040008	regulation of growth	0.0206008	0.0461552
															GO:0009449	gamma-aminobutyric acid biosynthetic process	0.020608	0.00615034
															GO:0042136	neurotransmitter biosynthetic process	0.020608	0.00615034
															GO:0007155	cell adhesion	0.0265096	0.00782607
															GO:0007275	multicellular organism development	0.0285006	0.00615034
															GO:0050910	detection of mechanical stimulus involved in sensory perception of sound	0.0285006	0.0134429
															GO:0014036	neural crest cell fate specification	0.0307269	0.00782607
															GO:0046883	regulation of hormone secretion	0.0307269	0.0377378
															GO:0030901	midbrain development	0.0327487	0.021734
															GO:0010669	epithelial structure maintenance	0.0349372	0.0406142
															GO:0071711	basement membrane organization	0.0349372	0.0406142
															GO:0007422	peripheral nervous system development	0.0353744	0.0391878
															GO:0060561	apoptotic process involved in morphogenesis	0.0421101	0.0423619
															GO:0019722	calcium-mediated signaling	0.0436658	0.0105278
															GO:0048332	mesoderm morphogenesis	0.0436658	0.0360657
															GO:0035476	angioblast cell migration	0.0485698	0.0406142
															GO:0050821	protein stabilization	0.0485698	0.0406142
