# Supplementary material for: Neurogenomic Profiling Reveals Distinct Gene Expression Profiles Between Brain Parts That Are Consistent in Ophthalmotilapia Cichlids
Source: Front Neurosci. 2018 Mar 9;12:136. doi: 10.3389/fnins.2018.00136 (PMC5855355; doi:10.3389/fnins.2018.00136)
Supplement: Table S3 — Genes that are significantly different for the interaction brain part * species after the stage wise testing procedure. Gene, Locus name Oreochromis niloticus; GeneID, GeneID Oreochromis niloticus; log2 FC, log fold chance; adj P value, adjusted P value according to Holm; contrast, contrast compared between O. nasuta and O. ventralis; go_id, go_id retrieved using Biomart; Biological Process, biological process the gene is involved in; NA, not available. [file Table3.XLSX]

## Sheet: Blad1
Table S3: Genes that are significantly different for the interaction brain part * species after the stage wise testing procedure. Gene = Locus name Oreochromis niloticus, GeneID = GeneID Oreochromis niloticus, log2 FC = log fold chance, adj P value = adjusted P value according to Holm, contrast = contrast compared between O. nasuta and O. ventralis, go_id = go_id retrieved using Biomart, Biologic…
Gene	GeneID	logFC	adj Pvalue	contrast	go_id	Biological Process
bhlhe41	100694216	-2.47442	5.67729e-05	DIvsOT	GO:0006351	transcription, DNA-templated
bhlhe41	100694216	-2.47442	5.67729e-05	DIvsOT	GO:0006355	regulation of transcription, DNA-templated
bhlhe41	100694216	-2.47442	5.67729e-05	DIvsOT	GO:0045892	negative regulation of transcription, DNA-templated
bhlhe41	100694216	-2.0607	0.014301	OBvsOT	GO:0006351	transcription, DNA-templated
bhlhe41	100694216	-2.0607	0.014301	OBvsOT	GO:0006355	regulation of transcription, DNA-templated
bhlhe41	100694216	-2.0607	0.014301	OBvsOT	GO:0045892	negative regulation of transcription, DNA-templated
bhlhe41	100694216	1.8141	0.047425	OTvsTE	GO:0006351	transcription, DNA-templated
bhlhe41	100694216	1.8141	0.047425	OTvsTE	GO:0006355	regulation of transcription, DNA-templated
bhlhe41	100694216	1.8141	0.047425	OTvsTE	GO:0045892	negative regulation of transcription, DNA-templated
bhlhe41	100694216	1.82735	0.00629206	CEvsDI	GO:0006351	transcription, DNA-templated
bhlhe41	100694216	1.82735	0.00629206	CEvsDI	GO:0006355	regulation of transcription, DNA-templated
bhlhe41	100694216	1.82735	0.00629206	CEvsDI	GO:0045892	negative regulation of transcription, DNA-templated
ddit4	100696517	-1.57135	0.00381462	CEvsOB	GO:0009968	negative regulation of signal transduction
lg6h16orf45	100699596	-1.33785	0.0022689	CEvsDI	NA	NA
lg6h16orf45	100699596	-1.3239	0.0048548	CEvsOB	NA	NA
LOC100690564	100690564	-4.22112	0.000128971	CEvsOB	NA	NA
LOC100690564	100690564	-4.04793	0.00046078	CEvsDI	NA	NA
LOC100690564	100690564	-3.60036	0.00511483	CEvsTE	NA	NA
LOC100691689	100691689	-1.59101	0.04777	CEvsOT	NA	NA
LOC100692868	100692868	-1.20112	0.00993804	CEvsOB	GO:0006810	transport
LOC100692868	100692868	-1.20112	0.00993804	CEvsOB	GO:0007165	signal transduction
LOC100692868	100692868	-1.20112	0.00993804	CEvsOB	GO:0006811	ion transport
LOC100692868	100692868	-1.20112	0.00993804	CEvsOB	GO:0034220	ion transmembrane transport
LOC100692868	100692868	-1.16081	0.0313389	BSvsOB	GO:0006810	transport
LOC100692868	100692868	-1.16081	0.0313389	BSvsOB	GO:0007165	signal transduction
LOC100692868	100692868	-1.16081	0.0313389	BSvsOB	GO:0006811	ion transport
LOC100692868	100692868	-1.16081	0.0313389	BSvsOB	GO:0034220	ion transmembrane transport
LOC100692868	100692868	-1.15952	0.0229662	DIvsOB	GO:0006810	transport
LOC100692868	100692868	-1.15952	0.0229662	DIvsOB	GO:0007165	signal transduction
LOC100692868	100692868	-1.15952	0.0229662	DIvsOB	GO:0006811	ion transport
LOC100692868	100692868	-1.15952	0.0229662	DIvsOB	GO:0034220	ion transmembrane transport
LOC100692868	100692868	1.26938	0.0051138	OBvsOT	GO:0006810	transport
LOC100692868	100692868	1.26938	0.0051138	OBvsOT	GO:0007165	signal transduction
LOC100692868	100692868	1.26938	0.0051138	OBvsOT	GO:0006811	ion transport
LOC100692868	100692868	1.26938	0.0051138	OBvsOT	GO:0034220	ion transmembrane transport
LOC100693993	100693993	-1.85736	1.29393e-05	CEvsDI	GO:0006355	regulation of transcription, DNA-templated
LOC100693993	100693993	-1.85736	1.29393e-05	CEvsDI	GO:0007623	circadian rhythm
LOC100693993	100693993	-1.85736	1.29393e-05	CEvsDI	GO:0032922	circadian regulation of gene expression
LOC100693993	100693993	-1.49952	0.00173223	CEvsOT	GO:0006355	regulation of transcription, DNA-templated
LOC100693993	100693993	-1.49952	0.00173223	CEvsOT	GO:0007623	circadian rhythm
LOC100693993	100693993	-1.49952	0.00173223	CEvsOT	GO:0032922	circadian regulation of gene expression
LOC100693993	100693993	-1.46903	0.00750298	CEvsTE	GO:0006355	regulation of transcription, DNA-templated
LOC100693993	100693993	-1.46903	0.00750298	CEvsTE	GO:0007623	circadian rhythm
LOC100693993	100693993	-1.46903	0.00750298	CEvsTE	GO:0032922	circadian regulation of gene expression
LOC100695038	100695038	2.01746	0.0192126	DIvsOB	GO:0006351	transcription, DNA-templated
LOC100695038	100695038	2.01746	0.0192126	DIvsOB	GO:0006355	regulation of transcription, DNA-templated
LOC100695038	100695038	2.01746	0.0192126	DIvsOB	GO:0007275	multicellular organism development
LOC100695791	100695791	2.02566	0.000354022	CEvsDI	GO:0006351	transcription, DNA-templated
LOC100695791	100695791	2.02566	0.000354022	CEvsDI	GO:0043401	steroid hormone mediated signaling pathway
LOC100695791	100695791	2.02566	0.000354022	CEvsDI	GO:0006355	regulation of transcription, DNA-templated
LOC100695791	100695791	2.02566	0.000354022	CEvsDI	GO:0030522	intracellular receptor signaling pathway
LOC100697202	100697202	1.32336	0.00815635	CEvsOB	NA	NA
LOC100698155	100698155	1.98041	0.00137868	CEvsDI	GO:0006355	regulation of transcription, DNA-templated
LOC100698791	100698791	-3.27787	0.0010783	OTvsTE	NA	NA
LOC100698791	100698791	2.95787	0.00489238	DIvsOT	NA	NA
LOC100698791	100698791	3.03943	0.0329702	OBvsOT	NA	NA
LOC100703019	100703019	-2.10666	0.00792699	CEvsDI	NA	NA
LOC100706597	100706597	-1.0984	0.0401339	BSvsDI	NA	NA
LOC100707699	100707699	-2.526	5.18415e-05	OTvsTE	NA	NA
LOC100707699	100707699	2.65393	0.000204503	OBvsOT	NA	NA
LOC100708109	100708109	1.30792	0.0130223	CEvsOT	NA	NA
LOC100708109	100708109	1.48867	0.00144776	CEvsOB	NA	NA
LOC100709972	100709972	-6.22549	3.97424e-06	BSvsCE	GO:0006810	transport
LOC100709972	100709972	-6.22549	3.97424e-06	BSvsCE	GO:0055085	transmembrane transport
LOC100709972	100709972	-3.96972	0.0284903	BSvsDI	GO:0006810	transport
LOC100709972	100709972	-3.96972	0.0284903	BSvsDI	GO:0055085	transmembrane transport
LOC100709972	100709972	-3.24903	0.0288051	BSvsTE	GO:0006810	transport
LOC100709972	100709972	-3.24903	0.0288051	BSvsTE	GO:0055085	transmembrane transport
LOC100709972	100709972	5.28212	0.0186102	CEvsOT	GO:0006810	transport
LOC100709972	100709972	5.28212	0.0186102	CEvsOT	GO:0055085	transmembrane transport
LOC100710771	100710771	-1.10963	0.0238784	BSvsTE	GO:0006468	protein phosphorylation
LOC100710771	100710771	-1.10963	0.0238784	BSvsTE	GO:0016310	phosphorylation
LOC100710771	100710771	-1.10963	0.0238784	BSvsTE	GO:0035556	intracellular signal transduction
LOC100710771	100710771	-1.10963	0.0238784	BSvsTE	GO:0007010	cytoskeleton organization
LOC102076382	102076382	-1.70439	0.0104997	CEvsOT	NA	NA
LOC102076382	102076382	1.69295	0.0404326	BSvsCE	NA	NA
ntng1	100709740	2.32523	0.00446508	DIvsOB	NA	NA
ppl	100704029	-3.3915	0.0145079	BSvsDI	NA	NA
ppl	100704029	2.74911	0.0148381	DIvsTE	NA	NA
sgcd	100712221	1.69288	0.028001	CEvsOB	NA	NA
sgcd	100712221	1.8928	0.00161965	CEvsTE	NA	NA
sgsm2	100691562	-1.34978	0.00744897	CEvsTE	NA	NA
synpr	100708335	-2.7487	0.0177689	OTvsTE	GO:0006810	transport
synpr	100708335	2.96809	0.00541494	DIvsOT	GO:0006810	transport
