# Supplementary material for: Neurogenomic Profiling Reveals Distinct Gene Expression Profiles Between Brain Parts That Are Consistent in Ophthalmotilapia Cichlids
Source: Front Neurosci. 2018 Mar 9;12:136. doi: 10.3389/fnins.2018.00136 (PMC5855355; doi:10.3389/fnins.2018.00136)
Supplement: Table S4 — Log2FC represent the gene expression in each brainpart compared to the average gene expression in the remaining 5 brainparts. Genes that are significantly differentially expressed in both species are indicated with LogFC and AdjP values in bold. Values in bold indicate genes that are significantly more expressed compared to the average gene expression in the other brainparts in both species. not expressed' means that the genes were not detected at all in the current dataset. blank lines indicate that the gene was not DE or was not expressed in that particular brainpart/species. [file Table4.XLSX]

## Sheet: Blad1
Table S4: Log2FC represent the gene expression in each brainpart compared to the average gene expression in the remaining 5 brainparts. Genes that are significantly differentially expressed in both species are indicated with LogFC and AdjP values in bold. Values in bold indicate genes that are significantly more expressed compared to the average gene expression in the other brainparts in both spe…
			BS					DI					TE					OT					OB					CE
gene name	Function	Literature	LogFC_Na	AdjP_Na	LogFC_Ve	AdjP_Ve		LogFC_Na	AdjP_Na	LogFC_Ve	AdjP_Ve		LogFC_Na	AdjP_Na	LogFC_Ve	AdjP_Ve		LogFC_Na	AdjP_Na	LogFC_Ve	AdjP_Ve		LogFC_Na	AdjP_Na	LogFC_Ve	AdjP_Ve		LogFC_Na	AdjP_Na	LogFC_Ve	AdjP_Ve
Immediate Early Genes
egr1		Fernald&Maruska 2012, Goodson 2005, Cummings 2008	-0.915503	0.00556458	-1.57395	3.09332e-06		-0.792032	0.0175454				0.968973	0.000172258	0.815671	0.00249741												0.630763	0.0451022
bdnf		Fernald&Maruska 2012						0.844479	0.033869				1.88831	1.0821e-09	1.72975	3.23532e-09							1.91203	8.08871e-09	1.49455	1.91269e-06		-4.60434	1.67518e-10	-3.21293	1.21957e-09
cfos		Fernald&Maruska 2012, Goodson 2005	not expressed
jun		Fernald&Maruska 2012	not expressed
arc		Fernald&Maruska 2012	not expressed
Behavioral genes
gnrh1	gonadotropin releasing hormone	Fernald&Maruska 2012, Zohar et al 2010											3.12015	0.0174297									3.39038	0.00780555	5.19395	1.09494e-07
gnrh3	gonadotropin releasing hormone	Zohar et al 2010																					6.36559	4.67949e-10	7.31995	2.34993e-13
vip	vasoactive intestinal peptide	Sanogo & Bell 2016	3.00587	2.66216e-05	2.13549	0.00134173		2.56732	0.000655616	1.87852	0.00597428														3.01184	9.50533e-07				-4.48838	0.0028076
avpi1	vasopressin = vasotocin	Goodson 2005, Godwin & thompson (2012)																										1.2663	0.000748918	1.37871	2.54552e-05
nlgn3	neuroligin-3	Cummings 2008																										0.534718	0.000571097
serpini1	neuroserpin	Cummings 2008	-0.777881	0.000103286	-0.501181	0.00602463		1.12629	6.02209e-11	1.02382	1.03425e-09		1.27929	8.9507e-14	0.974922	3.3025e-09		-0.544602	0.00487779	-0.408188	0.0206986		0.738622	5.55447e-05	0.717416	4.47849e-05		-1.82171	8.35916e-13	-1.80679	3.38685e-14
gabarap	Gamma-aminobutyric acid	Zohar et al 2010											0.515993	0.000506601	0.39336	0.0312489
kpna1	importin	Cummings 2008											0.6593	0.000796664									-0.763981	0.00587799
oxt	oxytocin = isotocin	Godwin & Thompson (2012)	8.47897	3.08104e-09	7.04109	1.03278e-08																			4.4869	0.000964918
gnrh2	gonadotropin releasing hormone	Fernald&Maruska 2012, Zohar et al 2010	not expressed
DA	dopamine	Zohar et al 2010	not expressed
apy	apyrase	Cummings 2008	not expressed
gnih	gonadotropin-inhibitory hormone	Zohar et al 2010	not expressed
npy	neuropeptide y	Zohar et al 2010	not expressed
kiss1	Kisspeptin	Zohar et al 2010, Gopurappilly et al. 2013	not expressed
cyp19b	estrogen synthethase	Tchoudakova et al 2001	not expressed
Receptor genes
htr1a	serotonergic receptor	di poi et al 2016								1.37106	0.00271863							2.58184	3.8109e-11	2.61502	7.79708e-10							-3.66923	4.76173e-05	-5.54418	4.77834e-09
htr2a	serotonergic receptor	di poi et al 2016											0.730581	0.0262108	1.02171	0.000424494		1.70079	1.34158e-09	1.72028	5.71661e-09		1.57622	7.84835e-08	1.22854	8.46387e-05		-3.93413	7.44929e-11	-3.41852	2.45873e-11
adrb1	adrenergic receptor	Cummings 2008			1.23596	0.000223478		-2.45381	8.0254e-07	-2.58669	1.25892e-06		-1.25687	0.00158565	-1.9765	3.88707e-05							-0.931963	0.0479343				4.37958	4.93981e-23	4.4816	3.79327e-23
drd2	dopaminergic receptor	di poi et al 2016	1.32499	8.43508e-05	1.35878	9.99067e-05				1.10564	0.0022238									1.6987	2.16911e-06		1.88161	5.90187e-09	2.57068	1.8703e-13		-4.30261	8.63141e-10	-7.17524	1.05947e-16
v1ar	vasopressin receptor	Cummings 2008	not expressed
gpr54	receptor for Kiss gene	Zohar et al 2010	not expressed
htr2a	serotonergic receptor	di poi et al 2016	not expressed
htr2b	serotonergic receptor	di poi et al 2016	not expressed
crhr2	glucocorticoid receptor	di poi et al 2016	not expressed
mc2r	glucocorticoid receptor	di poi et al 2016	not expressed
gr1	glucocorticoid receptor	di poi et al 2016	not expressed
gr2	glucocorticoid receptor	di poi et al 2016	not expressed
mr	glucocorticoid receptor	di poi et al 2016	not expressed
5ht1	serotonergic receptor	Prasad et al 2015	not expressed
5ht2	serotonergic receptor	Prasad et al 2015	not expressed
5ht7	serotonergic receptor	Prasad et al 2015	not expressed
